# Supplementary material for: Identification of serum protein biomarkers in individuals with Niemann-Pick disease, type C1
Source: Biomark Res. 2026 May 9;14:63. doi: 10.1186/s40364-026-00927-x (PMC13307699; doi:10.1186/s40364-026-00927-x)
Supplement: Supplementary file 3 — Supplementary Material 3 [file 40364_2026_927_MOESM3_ESM.xlsx]

## Sheet: ST1_Cohortdetail
NPC1 Individuals
Sample	Age (Years)	Sex	Miglustat Treatment	Duration on Miglustat (years)	Age of Neurological Onset	5- Domain Neurological Severity Score	17- domain Neurological Severity Score	Annual Severity Increment Score (ASIS)	cDNA Variants	Protein Variants
NPC3e	18	F	Yes	7.21918	2	22	44	2.44	c.3493G>A, c.3741_3744delACTC	p.V1165M, p.L1247Vfs*3
NPC5d	11.5	M	No	NA	3	11	23	2	c.3182T>C, c.3556C>G	p.I1061T, p.R1186G
NPC5g	18.6	M	Yes	7.06027	3	18	37	1.99	c.3182T>C, c.3556C>G	p.I1061T, p.R1186G
NPC6d	17.9	M	No	NA	3	17	26	1.45	c.3182T>C, c.709C>T, c.1947+5G>C	p.I1061T, p.P237S, IVS12+5G>C
NPC8c	5.8	F	Yes	2.80822	2.6	14	32	5.52	c.3182T>C, c.3742_3745delCTCA	p.I1061T, p.L1248Vfs*3
NPC9e	12.8	M	Yes	6.10685	7.7	5	13	1.02	c.3182T>C, c.3425T>C	p.I1061T, p.M1142T
NPC12f	8.2	F	Yes	4.79178	0.8	12	23	2.8	c.1211G>A, c.3557G>A	p.R404Q, p.R1186H
NPC17d	10.4	M	Yes	3.16712	4.7	10	20	1.92	c.2885_2894delTCACTGACCA, c.3182T>C	p.I962Sfs*18, p.I1061T
NPC23b	8.7	F	Yes	0.916438	7.5		3	0.34	c.2932C>T, c.3246-2A>G	p.R978C, IVS21-2A>G
NPC28a	3.4	F	No	NA	3.3	1	3	0.88	c.352_353delAG, c.3182T>C	p.Q119Vfs*8, p.I1061T
NPC28b	4.8	F	Yes	0.991781	3.3	2	7	1.46	c.352_353delAG, c.3182T>C	p.Q119Vfs*8, p.I1061T
NPC29a	13.6	F	Yes	1.93973			1	0.07	c.665A>G, c.1402T>G	p.N222S, p.C468G
NPC34c	5.4	F	Yes	2.70411	1.7	13	26	4.81	c.180+1G>T, unknown	IVS2+1G>T, unknown
NPC36a	6.9	F	Yes	0.217808	1.5	14	27	3.91	c.1211G>A, c.3182T>C	p.R404Q, p.I1061T
NPC38b	20.2	F	Yes	7.27671	8	13	26	1.29	c.1990G>A, c.1990G>A	p.V664M, p.V664M
NPC40a	0.6	M	No	NA	6.7		1	1.67	c.3182T>C, c.3281T>C	p.I1061T, p.I1094T
NPC40d	2.7	M	Yes	2.11918	6.7		1	0.37	c.3182T>C, c.3281T>C	p.I1061T, p.I1094T
NPC41b	2.4	M	No	NA	1.1	1	2	0.83	c.3107C>T, c.3182T>C	p.T1036M, p.I1061T
NPC41c	3.6	M	Yes	1.37534	1.1	2	3	0.83	c.3107C>T, c.3182T>C	p.T1036M, p.I1061T
NPC44b	22.3	M	No	NA	13	8	16	0.72	c.3019C>G, c.3182T>C	p.P1007A, p.I1061T
NPC44c	25.6	M	Yes	3.26301	13	15	26	1.02	c.3019C>G, c.3182T>C	p.P1007A, p.I1061T
NPC49c	5.6	M	Yes	1.53973	5		1	0.18	c.530G>A, c.2848G>A	p.C177Y, p.V950M
NPC50a	12.5	F	Yes	0.239726	8	9	17	1.36	c.3182T>C, c.3019C>G	p.I1061T, p.P1007A
NPC52c	16.7	F	Yes	1.82603	0.8	8	15	0.9	c.3182T>C, c.3182T>C	p.I1061T, p.I1061T
NPC54a	17.2	M	No	NA	6	8	19	1.1	c.2861C>T, unknown	p.S954L, unknown
NPC54c	19.3	M	Yes	Start date not available	6	11	28	1.45	c.2861C>T, unknown	p.S954L, unknown
NPC60a	15.2	M	Yes	3.13699	2	19	33	2.17	c.1211G>A, c.3019C>G	p.R404Q, p.P1007A
NPC61a	11.8	F	Yes	0.0849315	3	7	16	1.36	c.1436G>A, c.3182T>C	p.C479Y, p.I1061T
NPC62b	0.9	F	No	NA	3				c.423_424dupGA, c.3182T>C	p.K142Rfs*80, p.I1061T
NPC65a	13.7	M	No	NA	13		2	0.15	c.410C>T, c.2000C>T	p.T137M, p.S667L
NPC65b	14.5	M	Yes	0.79589	13	3	5	0.34	c.410C>T, c.2000C>T	p.T137M, p.S667L
NPC67a	16.4	M	Yes	1.24932	9	10	20	1.22	c.2861C>T, c.3107C>T	p.S954L, p.T1036M
NPC69a	0.9	M	Yes	0.231507	4				c.681T>G, c.3182T>C	p.C227W, p.I1061T
NPC70b	1.7	F	No	NA	0.5	2	11	6.47	c.1436G>A, c.2819C>T	p.C479Y, p.S940L
NPC72	22.6	F	Yes	1.80822	11	11	8	16	c.2524T>C, c.2798C>T	p.F842L, p.T933I
NPC73a	17.2	M	Yes	0.482192	15	4	10	0.58	c.2861C>T, unknown	p.S954L, unknown
NPC75a	8.9	M	Yes	0.152055	4	8	16	1.8	c.2798C>T, c.3182T>C	p.T933I, p.I1061T
NPC76a	9.8	F	Yes	0.0109589	6	8	22	2.24	c.2196dupT, c.3019C>G, c.441+1G>A(NPC2)	p.P733Sfs*10, p.P1007A
NPC77c	1.6	M	Yes	0.550685	2	1	1	0.63	c.2777C>T, c.3182T>C	p.A926V, p.I1061T
NPC77h	5.4	M	Yes	4.35068	2	3	4	0.74	c.2777C>T, c.3182T>C	p.A926V, p.I1061T
NPC82f	6.8	M	Yes	5.35342	3	3	7	1.03	c.1142G>A, c.3182T>C	p.W381*, p.I1061T
NPC83a	35.4	M	Yes	2.76986	4	10	23	0.65	c.688_693delTCTGTG, c.3019C>G	p.S230_V231del, p.P1007A
NPC86a	32.6	F	Yes	3.53699	15	7	11	0.34	c.2621A>T, c.3508C>T	p.D874V, p.H1170D
NPC88a	4.2	F	Yes	0.0547945	1.5		5	1.19	c.337T>C, c.1226T>C	p.C113R, p.I409T
NPC90a	29.9	M	No	NA	6	12	19	0.64	c.3182T>C, c.3182T>C	p.I1061T, p.I1061T
NPC90b	32.9	M	Yes	-0.00410959	6	14	23	0.7	c.3182T>C, c.3182T>C	p.I1061T, p.I1061T
NPC91a	26.7	M	No	NA	6	7	15	0.56	c.3182T>C, c.3182T>C	p.I1061T, p.I1061T
NPC91b	29.7	M	No	NA	6	8	17	0.57	c.3182T>C, c.3182T>C	p.I1061T, p.I1061T
NPC92a	6.1	F	No	NA	2.5	5	14	2.3	c.3182T>C, c.3614C>A	p.I1061T, p.T1205K
NPC92b	8.3	F	Yes	0.0232877	2.5	12	24	2.89	c.3182T>C, c.3614C>A	p.I1061T, p.T1205K
NPC93a	1.8	F	No	NA	1.1				c.3182T>C, c.3614C>A	p.I1061T, p.T1205K
NPC95a	68.2	F	No	NA	47	14	22	0.32	c.3182T>C, c.3203C>T	p.I1061T, p.T1068I
NPC98b	6.9	M	Yes	0.642466	1.3	22	42	6.09	c.1281dupT, c.3571C>T	p.D428*, p.L1191F
NPC102a	3.3	M	No	NA	2	1	1	0.3	c.1201C>A, c.3182T>C	p.P401T, p.I1061T
NPC105c	6.9	F	No	NA	2	8	19	2.75	c.2972_2973delAG, c.2974G>T	p.Q991Rfs*15, p.G992W
NPC108a	1.3	M	Yes	0.343836	1	1	1	0.77	c.2713C>T, c.2713C>T	p.Q905*, p.Q905*
NPC109a	8.9	F	No	NA	4	9	25	2.81	c.688-693delTCTGTG, c.2972delA	p.S230_V231del, p.Q991Rfs*6
NPC109b	9.5	F	Yes	0.310959	4	12	29	3.05	c.688-693delTCTGTG, c.2972delA	p.S230_V231del, p.Q991Rfs*6
NPC111a	3.4	F	No	NA	1.5	20	32	9.41	c.1020_1021delAC, c.2131-14_2131-4del11	p.R341Lfs*38, IVS13-14_IVS13-4del11
NPC114c	2.9	F	No	NA	1.1	4	6	2.07	c.3173C>A, c.3173C>A	p.A1058D, p.A1058D
NPC114d	4	F	Yes	0.909589	1.1	15	18	4.5	c.3173C>A, c.3173C>A	p.A1058D, p.A1058D
NPC115a	64.7	F	No	NA	43	14	20	0.31	c.2196dupT, unknown	p.P733Sfs*10, unknown
NPC118a	19	M	No	NA	12	13	25	1.32	c.1436G>A, c.3182T>C	p.C479Y, p.I1061T
NPC121a	7.7	M	Yes	1.43151	4	6	8	1.04	c.2819C>T, c.3182T>C, c.180G>T	p.S940L, p.I1061T, p.Q60H
NPC123a	4.4	F	No	NA	0.8	7	13	2.95	c.3182T>C, c.3614C>A	p.I1061T, p.T1205K
NPC127a	36.9	F	No	NA	7	19	27	0.73	c.3019 C>G, c.3019 C>G	p.P1007A, p.P1007A
NPC130a	30	F	Yes	2.1	18	5	11	0.37	c.3044G>T, c.2524T>C	p.G1015V, p.F842L
NPC133b	30.9	F	Yes	1.46712	25	3	8	0.26	c.2861C>T, c.3182T>C	p.S954L, p.I1061T
Healthy Pediatric Control
Sample	Age (years)	Sex
C101	11.8	F
C102	13.6	M
C105	9.2	M
C107	12.8	F
C108	7.5	M
C109	8.3	M
C113	6.3	F
C115	9.7	M
C116	8.7	F
C119	10.1	M
C120	4.8	M
C124	15.3	M
C135	7.5	M
C144	15.7	M
C149	13.6	F
C151	10.9	M
C303	15	F
C305	17.6	F
C306	17.3	M
C314	18	M

## Sheet: ST2_Npc vs ctrl
Assay	GeneID	Panel	UniProt	OlinkID	Effect	pes	p.value	Adjusted_pval	Threshold	log2FC	Adjusted Log2FC (estimate)	formula
CTSL	ENSG00000135047	Cardiometabolic	P07711	OID20228	NPC1	0.939099	3.2037e-25	9.16578e-22	Significant	2.60077	2.58173	NPX ~ NPC1 * Age_c + Sex + Error(SampleID)
GPNMB	ENSG00000136235	Cardiometabolic	Q14956	OID20173	NPC1	0.933447	1.75405e-24	2.50917e-21	Significant	1.3574	1.42126	NPX ~ NPC1 * Age_c + Sex + Error(SampleID)
CDCP1	ENSG00000163814	Neurology	Q9H5V8	OID20940	NPC1	0.931156	6.95073e-24	4.97151e-21	Significant	3.93238	3.99483	NPX ~ NPC1 * Age_c + Sex + Error(SampleID)
IL18BP	ENSG00000137496	Cardiometabolic	O95998	OID20348	NPC1	0.928971	6.62077e-24	4.97151e-21	Significant	2.24436	2.21352	NPX ~ NPC1 * Age_c + Sex + Error(SampleID)
PLA2G7	ENSG00000146070	Neurology	Q13093	OID21105	NPC1	0.92219	4.03413e-23	2.30833e-20	Significant	1.9879	1.89452	NPX ~ NPC1 * Age_c + Sex + Error(SampleID)
SIGLEC8	ENSG00000105366	Cardiometabolic_II	Q9NYZ4	OID30261	NPC1	0.919819	2.1919e-22	1.04517e-19	Significant	3.53119	3.592	NPX ~ NPC1 * Age_c + Sex + Error(SampleID)
CCL18	ENSG00000275385	Cardiometabolic	P55774	OID20395	NPC1	0.89958	5.43326e-21	2.22065e-18	Significant	3.1621	3.20678	NPX ~ NPC1 * Age_c + Sex + Error(SampleID)
COL4A1	ENSG00000187498	Cardiometabolic	P02462	OID20208	NPC1	0.881477	1.32757e-19	4.74771e-17	Significant	2.63762	2.91781	NPX ~ NPC1 * Age_c + Sex + Error(SampleID)
AXL	ENSG00000167601	Cardiometabolic	P30530	OID20363	NPC1	0.862855	2.44375e-18	7.7684e-16	Significant	1.36776	1.38898	NPX ~ NPC1 * Age_c + Sex + Error(SampleID)
MANSC4	ENSG00000205693	Cardiometabolic_II	A6NHS7	OID30141	NPC1	0.861997	2.74042e-18	7.84034e-16	Significant	4.11623	4.28314	NPX ~ NPC1 * Age_c + Sex + Error(SampleID)
ADA2	ENSG00000093072	Cardiometabolic	Q9NZK5	OID20394	NPC1	0.852888	9.23153e-18	2.40104e-15	Significant	1.84066	1.92675	NPX ~ NPC1 * Age_c + Sex + Error(SampleID)
NPC2	ENSG00000119655	Cardiometabolic_II	P61916	OID30418	NPC1	0.845126	2.58519e-17	6.16352e-15	Significant	1.56337	1.59258	NPX ~ NPC1 * Age_c + Sex + Error(SampleID)
PSAP	ENSG00000197746	Cardiometabolic_II	P07602	OID30419	NPC1	0.843215	3.20598e-17	7.05562e-15	Significant	1.42824	1.53422	NPX ~ NPC1 * Age_c + Sex + Error(SampleID)
NPL	ENSG00000135838	Cardiometabolic_II	Q9BXD5	OID30329	NPC1	0.8383	3.03482e-16	6.20188e-14	Significant	3.23111	3.24667	NPX ~ NPC1 * Age_c + Sex + Error(SampleID)
HLA-DRA	ENSG00000204287	Inflammation	P01903	OID20520	NPC1	0.807513	3.00779e-15	5.73685e-13	Significant	2.56203	2.69811	NPX ~ NPC1 * Age_c + Sex + Error(SampleID)
GDF15	ENSG00000130513	Cardiometabolic	Q99988	OID20251	NPC1	0.794383	6.82237e-15	1.21993e-12	Significant	1.74971	1.7019	NPX ~ NPC1 * Age_c + Sex + Error(SampleID)
GM2A	ENSG00000196743	Cardiometabolic_II	P17900	OID30413	NPC1	0.78754	1.29579e-14	2.18074e-12	Significant	1.71036	1.71516	NPX ~ NPC1 * Age_c + Sex + Error(SampleID)
SMOC1	ENSG00000198732	Oncology	Q9H4F8	OID21461	NPC1	0.786361	1.61836e-14	2.5723e-12	Significant	1.60789	1.49699	NPX ~ NPC1 * Age_c + Sex + Error(SampleID)
CD80	ENSG00000121594	Cardiometabolic_II	P33681	OID30291	NPC1	0.780533	6.20974e-14	9.35056e-12	Significant	1.40329	1.61404	NPX ~ NPC1 * Age_c + Sex + Error(SampleID)
TFPI2	ENSG00000105825	Oncology	P48307	OID21512	NPC1	0.767198	7.85106e-14	1.12309e-11	Significant	2.22701	2.17094	NPX ~ NPC1 * Age_c + Sex + Error(SampleID)
TNFSF8	ENSG00000106952	Cardiometabolic_II	P32971	OID30384	NPC1	0.761129	1.16121e-13	1.58202e-11	Significant	1.42479	1.58085	NPX ~ NPC1 * Age_c + Sex + Error(SampleID)
ADGRE1	ENSG00000174837	Oncology_II	Q14246	OID31483	NPC1	0.748946	3.3531e-13	4.36056e-11	Significant	1.93972	2.00078	NPX ~ NPC1 * Age_c + Sex + Error(SampleID)
PILRA	ENSG00000085514	Neurology	Q9UKJ1	OID21129	NPC1	0.742657	5.88896e-13	7.32536e-11	Significant	1.48342	1.37017	NPX ~ NPC1 * Age_c + Sex + Error(SampleID)
TREM2	ENSG00000095970	Inflammation	Q9NZC2	OID20731	NPC1	0.73799	7.58086e-13	9.03702e-11	Significant	2.86684	2.85667	NPX ~ NPC1 * Age_c + Sex + Error(SampleID)
NPY	ENSG00000122585	Oncology	P01303	OID21388	NPC1	0.739827	8.82412e-13	1.00983e-10	Significant	2.21539	2.23304	NPX ~ NPC1 * Age_c + Sex + Error(SampleID)
CD200R1	ENSG00000163606	Inflammation	Q8TD46	OID20595	NPC1	0.737616	9.44404e-13	1.03921e-10	Significant	0.903469	0.923892	NPX ~ NPC1 * Age_c + Sex + Error(SampleID)
DSCAM	ENSG00000171587	Neurology_II	O60469	OID30993	NPC1	0.726636	1.69986e-12	1.80122e-10	Significant	1.6316	1.80983	NPX ~ NPC1 * Age_c + Sex + Error(SampleID)
AGRP	ENSG00000159723	Inflammation	O00253	OID20658	NPC1	0.734716	3.19868e-12	3.20628e-10	Significant	2.21895	2.167	NPX ~ NPC1 * Age_c + Sex + Error(SampleID)
CD83	ENSG00000112149	Inflammation	Q01151	OID20565	NPC1	0.724086	3.24998e-12	3.20628e-10	Significant	1.36884	1.37329	NPX ~ NPC1 * Age_c + Sex + Error(SampleID)
HAVCR2	ENSG00000135077	Neurology	Q8TDQ0	OID21137	NPC1	0.710259	5.61957e-12	5.3592e-10	Significant	1.6324	1.6017	NPX ~ NPC1 * Age_c + Sex + Error(SampleID)
CALB1	ENSG00000104327	Oncology	P05937	OID21306	NPC1	0.723502	7.20381e-12	6.64842e-10	Significant	1.55527	1.7058	NPX ~ NPC1 * Age_c + Sex + Error(SampleID)
SIGLEC7	ENSG00000168995	Cardiometabolic	Q9Y286	OID20190	NPC1	0.692808	1.69479e-11	1.51525e-09	Significant	0.816468	0.85107	NPX ~ NPC1 * Age_c + Sex + Error(SampleID)
CD300C	ENSG00000167850	Neurology	Q08708	OID21010	NPC1	0.686218	2.64987e-11	2.29735e-09	Significant	1.06648	1.06829	NPX ~ NPC1 * Age_c + Sex + Error(SampleID)
CD4	ENSG00000010610	Inflammation	P01730	OID20584	NPC1	0.69179	3.10059e-11	2.60905e-09	Significant	1.10897	1.13796	NPX ~ NPC1 * Age_c + Sex + Error(SampleID)
CD72	ENSG00000137101	Inflammation_II	P21854	OID30641	NPC1	0.68282	3.19704e-11	2.61335e-09	Significant	1.342	1.48172	NPX ~ NPC1 * Age_c + Sex + Error(SampleID)
B3GNT7	ENSG00000156966	Cardiometabolic_II	Q8NFL0	OID30281	NPC1	0.68865	3.79797e-11	3.01833e-09	Significant	1.22462	1.2995	NPX ~ NPC1 * Age_c + Sex + Error(SampleID)
CEND1	ENSG00000184524	Neurology_II	Q8N111	OID30821	NPC1	0.684763	5.06584e-11	3.91713e-09	Significant	2.07793	2.34002	NPX ~ NPC1 * Age_c + Sex + Error(SampleID)
MSR1	ENSG00000038945	Neurology	P21757	OID21063	NPC1	0.66812	7.96624e-11	5.84396e-09	Significant	1.99263	2.03568	NPX ~ NPC1 * Age_c + Sex + Error(SampleID)
CD300A	ENSG00000167851	Inflammation_II	Q9UGN4	OID30576	NPC1	0.668453	7.85768e-11	5.84396e-09	Significant	1.00991	1.0082	NPX ~ NPC1 * Age_c + Sex + Error(SampleID)
ADGRE5	ENSG00000123146	Cardiometabolic	P48960	OID20260	NPC1	0.667224	8.43222e-11	6.03114e-09	Significant	0.966953	1.01323	NPX ~ NPC1 * Age_c + Sex + Error(SampleID)
GFRA2	ENSG00000168546	Oncology	O00451	OID21330	NPC1	0.683098	9.38414e-11	6.5483e-09	Significant	0.47908	0.467945	NPX ~ NPC1 * Age_c + Sex + Error(SampleID)
CD163	ENSG00000177575	Cardiometabolic	Q86VB7	OID20360	NPC1	0.66119	1.21816e-10	8.298e-09	Significant	1.28936	1.29257	NPX ~ NPC1 * Age_c + Sex + Error(SampleID)
ACP5	ENSG00000102575	Cardiometabolic	P13686	OID20314	NPC1	0.655914	1.56084e-10	1.0385e-08	Significant	0.87293	0.923573	NPX ~ NPC1 * Age_c + Sex + Error(SampleID)
LILRA2	ENSG00000239998	Neurology	Q8N149	OID21152	NPC1	0.648067	2.50233e-10	1.62708e-08	Significant	1.53511	1.61081	NPX ~ NPC1 * Age_c + Sex + Error(SampleID)
HSD17B14	ENSG00000087076	Neurology_II	Q9BPX1	OID31098	NPC1	0.642812	3.70876e-10	2.35795e-08	Significant	2.96261	2.75012	NPX ~ NPC1 * Age_c + Sex + Error(SampleID)
DPEP2	ENSG00000167261	Oncology	Q9H4A9	OID21305	NPC1	0.657851	3.96466e-10	2.46585e-08	Significant	1.00496	0.992594	NPX ~ NPC1 * Age_c + Sex + Error(SampleID)
EREG	ENSG00000124882	Neurology	O14944	OID20905	NPC1	0.632411	5.53027e-10	3.3664e-08	Significant	-4.02208	-3.76216	NPX ~ NPC1 * Age_c + Sex + Error(SampleID)
IL18	ENSG00000150782	Inflammation	Q14116	OID20694	NPC1	0.632607	5.6918e-10	3.39255e-08	Significant	1.37344	1.47499	NPX ~ NPC1 * Age_c + Sex + Error(SampleID)
LGALS9	ENSG00000168961	Inflammation	O00182	OID20781	NPC1	0.63189	6.30569e-10	3.68175e-08	Significant	1.16755	1.13361	NPX ~ NPC1 * Age_c + Sex + Error(SampleID)
SIRPB1	ENSG00000101307	Inflammation	O00241	OID20739	NPC1	0.626867	8.49753e-10	4.86229e-08	Significant	1.42461	1.34359	NPX ~ NPC1 * Age_c + Sex + Error(SampleID)
HS6ST1	ENSG00000136720	Oncology	O60243	OID21441	NPC1	0.628088	8.91445e-10	5.00083e-08	Significant	0.946715	1.00484	NPX ~ NPC1 * Age_c + Sex + Error(SampleID)
PTPRH	ENSG00000080031	Oncology_II	Q9HD43	OID31433	NPC1	0.621196	1.11504e-09	6.13485e-08	Significant	1.49695	1.60852	NPX ~ NPC1 * Age_c + Sex + Error(SampleID)
CD244	ENSG00000122223	Inflammation	Q9BZW8	OID20628	NPC1	0.6356	1.22997e-09	6.6395e-08	Significant	0.713219	0.730152	NPX ~ NPC1 * Age_c + Sex + Error(SampleID)
CD74	ENSG00000019582	Neurology	P04233	OID21040	NPC1	0.617693	1.26615e-09	6.70824e-08	Significant	0.888803	0.920744	NPX ~ NPC1 * Age_c + Sex + Error(SampleID)
DSC2	ENSG00000134755	Neurology	Q02487	OID21079	NPC1	0.618798	1.34178e-09	6.97972e-08	Significant	0.941191	0.836626	NPX ~ NPC1 * Age_c + Sex + Error(SampleID)
ADGRE2	ENSG00000127507	Inflammation	Q9UHX3	OID20755	NPC1	0.615742	1.38516e-09	7.07671e-08	Significant	0.847899	0.938401	NPX ~ NPC1 * Age_c + Sex + Error(SampleID)
THPO	ENSG00000090534	Cardiometabolic	P40225	OID20098	NPC1	0.663124	1.76909e-09	8.8796e-08	Significant	-1.21323	-1.14812	NPX ~ NPC1 * Age_c + Sex + Error(SampleID)
SLAMF8	ENSG00000158714	Oncology	Q9P0V8	OID21214	NPC1	0.636027	2.02769e-09	1.00021e-07	Significant	1.85516	1.88738	NPX ~ NPC1 * Age_c + Sex + Error(SampleID)
CR2	ENSG00000117322	Cardiometabolic	P20023	OID20393	NPC1	0.592146	4.32245e-09	2.09602e-07	Significant	0.718791	0.99277	NPX ~ NPC1 * Age_c + Sex + Error(SampleID)
LMNB2	ENSG00000176619	Neurology_II	Q03252	OID31109	NPC1	0.590312	5.03139e-09	2.39914e-07	Significant	1.49134	1.56177	NPX ~ NPC1 * Age_c + Sex + Error(SampleID)
NEFL	ENSG00000277586	Neurology	P07196	OID20871	NPC1	0.629509	5.19697e-09	2.43747e-07	Significant	2.72586	2.58707	NPX ~ NPC1 * Age_c + Sex + Error(SampleID)
NCR3LG1	ENSG00000188211	Oncology_II	Q68D85	OID31490	NPC1	0.588737	5.52426e-09	2.54918e-07	Significant	1.12763	1.13997	NPX ~ NPC1 * Age_c + Sex + Error(SampleID)
PIK3IP1	ENSG00000100100	Neurology	Q96FE7	OID21094	NPC1	0.58633	5.89197e-09	2.6757e-07	Significant	0.667183	0.671768	NPX ~ NPC1 * Age_c + Sex + Error(SampleID)
HMOX1	ENSG00000100292	Cardiometabolic	P09601	OID20217	NPC1	0.586847	6.14652e-09	2.70541e-07	Significant	1.69522	1.73189	NPX ~ NPC1 * Age_c + Sex + Error(SampleID)
CA4	ENSG00000167434	Cardiometabolic	P22748	OID20241	NPC1	0.586901	6.10441e-09	2.70541e-07	Significant	-0.656091	-0.684965	NPX ~ NPC1 * Age_c + Sex + Error(SampleID)
LAIR1	ENSG00000167613	Inflammation	Q6GTX8	OID20737	NPC1	0.583462	7.10335e-09	3.0792e-07	Significant	1.0459	0.987532	NPX ~ NPC1 * Age_c + Sex + Error(SampleID)
CD160	ENSG00000117281	Inflammation	O95971	OID20647	NPC1	0.598401	7.56342e-09	3.14617e-07	Significant	1.12467	1.06808	NPX ~ NPC1 * Age_c + Sex + Error(SampleID)
LILRB2	ENSG00000131042	Cardiometabolic	Q8N423	OID20301	NPC1	0.582394	7.58776e-09	3.14617e-07	Significant	1.00014	0.970354	NPX ~ NPC1 * Age_c + Sex + Error(SampleID)
ANXA11	ENSG00000122359	Inflammation	P50995	OID20583	NPC1	0.576067	7.56109e-09	3.14617e-07	Significant	0.601672	0.622507	NPX ~ NPC1 * Age_c + Sex + Error(SampleID)
LILRB1	ENSG00000104972	Cardiometabolic	Q8NHL6	OID20323	NPC1	0.580567	7.7085e-09	3.15057e-07	Significant	0.754166	0.799735	NPX ~ NPC1 * Age_c + Sex + Error(SampleID)
PTP4A3	ENSG00000184489	Inflammation_II	O75365	OID30469	NPC1	0.577394	1.01284e-08	4.08131e-07	Significant	1.40565	1.25389	NPX ~ NPC1 * Age_c + Sex + Error(SampleID)
CPVL	ENSG00000106066	Oncology	Q9H3G5	OID21435	NPC1	0.574817	1.04183e-08	4.13983e-07	Significant	0.851548	0.882394	NPX ~ NPC1 * Age_c + Sex + Error(SampleID)
GAS6	ENSG00000183087	Cardiometabolic	Q14393	OID20318	NPC1	0.574162	1.15559e-08	4.52896e-07	Significant	0.879515	0.853379	NPX ~ NPC1 * Age_c + Sex + Error(SampleID)
MRC1	ENSG00000260314	Inflammation_II	P22897	OID30694	NPC1	0.571707	1.23705e-08	4.7827e-07	Significant	1.04484	1.01267	NPX ~ NPC1 * Age_c + Sex + Error(SampleID)
RBP5	ENSG00000139194	Oncology	P82980	OID21369	NPC1	0.588491	1.27159e-08	4.83249e-07	Significant	1.50237	1.57426	NPX ~ NPC1 * Age_c + Sex + Error(SampleID)
SIGLEC10	ENSG00000142512	Inflammation	Q96LC7	OID20537	NPC1	0.573525	1.3006e-08	4.83249e-07	Significant	1.03183	1.07132	NPX ~ NPC1 * Age_c + Sex + Error(SampleID)
NHLRC3	ENSG00000188811	Inflammation_II	Q5JS37	OID30614	NPC1	0.569687	1.28743e-08	4.83249e-07	Significant	0.509414	0.570998	NPX ~ NPC1 * Age_c + Sex + Error(SampleID)
TIMP4	ENSG00000157150	Neurology	Q99727	OID21147	NPC1	0.56826	1.3348e-08	4.89598e-07	Significant	-0.703955	-0.90688	NPX ~ NPC1 * Age_c + Sex + Error(SampleID)
PCDH17	ENSG00000118946	Cardiometabolic	O14917	OID20132	NPC1	0.567763	1.49035e-08	5.39734e-07	Significant	1.10272	1.14943	NPX ~ NPC1 * Age_c + Sex + Error(SampleID)
CD86	ENSG00000114013	Oncology_II	P42081	OID31500	NPC1	0.563594	1.57953e-08	5.64878e-07	Significant	0.602122	0.757459	NPX ~ NPC1 * Age_c + Sex + Error(SampleID)
PCDH1	ENSG00000156453	Inflammation	Q08174	OID20614	NPC1	0.581524	1.6499e-08	5.82762e-07	Significant	0.276265	0.260176	NPX ~ NPC1 * Age_c + Sex + Error(SampleID)
ERN1	ENSG00000178607	Oncology_II	O75460	OID31391	NPC1	0.565495	1.69202e-08	5.89341e-07	Significant	-1.16838	-1.11176	NPX ~ NPC1 * Age_c + Sex + Error(SampleID)
CD27	ENSG00000139193	Oncology	P26842	OID21527	NPC1	0.563506	1.70973e-08	5.89341e-07	Significant	0.709414	0.706809	NPX ~ NPC1 * Age_c + Sex + Error(SampleID)
ZP4	ENSG00000116996	Oncology_II	Q12836	OID31185	Sex	0.649079	2.10619e-10	6.0258e-07	Significant	1.85897	-2.06229	NPX ~ NPC1 * Age_c + Sex + Error(SampleID)
KITLG	ENSG00000049130	Cardiometabolic	P21583	OID20196	NPC1	0.564652	1.80333e-08	6.14206e-07	Significant	-0.895607	-0.925849	NPX ~ NPC1 * Age_c + Sex + Error(SampleID)
CHIT1	ENSG00000133063	Cardiometabolic	Q13231	OID20312	NPC1	0.561343	1.97856e-08	6.65959e-07	Significant	4.42006	4.42896	NPX ~ NPC1 * Age_c + Sex + Error(SampleID)
CD274	ENSG00000120217	Neurology	Q9NZQ7	OID20966	NPC1	0.556378	2.06578e-08	6.87233e-07	Significant	0.661706	0.645438	NPX ~ NPC1 * Age_c + Sex + Error(SampleID)
SFRP1	ENSG00000104332	Neurology	Q8N474	OID20984	NPC1	0.555708	2.18136e-08	7.11633e-07	Significant	1.59069	1.37967	NPX ~ NPC1 * Age_c + Sex + Error(SampleID)
SCARB2	ENSG00000138760	Neurology	Q14108	OID20943	NPC1	0.558591	2.19943e-08	7.11633e-07	Significant	1.04937	1.02254	NPX ~ NPC1 * Age_c + Sex + Error(SampleID)
ESAM	ENSG00000149564	Cardiometabolic	Q96AP7	OID20270	NPC1	0.558769	2.21375e-08	7.11633e-07	Significant	-0.697907	-0.700507	NPX ~ NPC1 * Age_c + Sex + Error(SampleID)
CSF1R	ENSG00000182578	Inflammation_II	P07333	OID30681	NPC1	0.556326	2.32354e-08	7.38628e-07	Significant	1.00808	1.17289	NPX ~ NPC1 * Age_c + Sex + Error(SampleID)
NCR1	ENSG00000189430	Inflammation	O76036	OID20566	NPC1	0.555389	2.44426e-08	7.68464e-07	Significant	0.877798	0.901588	NPX ~ NPC1 * Age_c + Sex + Error(SampleID)
TNFRSF10B	ENSG00000120889	Neurology	O14763	OID20981	NPC1	0.561222	2.48121e-08	7.71603e-07	Significant	0.72551	0.782166	NPX ~ NPC1 * Age_c + Sex + Error(SampleID)
IGFBP6	ENSG00000167779	Cardiometabolic	P24592	OID20413	Age_c	0.638449	3.79807e-10	1.08663e-06	Significant	-0.21043	0.0652498	NPX ~ NPC1 * Age_c + Sex + Error(SampleID)
OTOA	ENSG00000155719	Neurology_II	Q7RTW8	OID30825	NPC1	0.557921	3.61276e-08	1.09096e-06	Significant	1.65592	1.83403	NPX ~ NPC1 * Age_c + Sex + Error(SampleID)
INSR	ENSG00000171105	Inflammation_II	P06213	OID30566	NPC1	0.546664	3.62257e-08	1.09096e-06	Significant	0.601729	0.66573	NPX ~ NPC1 * Age_c + Sex + Error(SampleID)
IL10RB	ENSG00000243646	Inflammation	Q08334	OID20696	NPC1	0.548379	3.5951e-08	1.09096e-06	Significant	0.635991	0.644875	NPX ~ NPC1 * Age_c + Sex + Error(SampleID)
GOT1	ENSG00000120053	Cardiometabolic_II	P17174	OID30417	NPC1	0.544298	4.02426e-08	1.19931e-06	Significant	1.42745	1.55589	NPX ~ NPC1 * Age_c + Sex + Error(SampleID)
NAGK	ENSG00000124357	Cardiometabolic_II	Q9UJ70	OID30271	NPC1	0.548217	4.89584e-08	1.44402e-06	Significant	1.68515	1.90764	NPX ~ NPC1 * Age_c + Sex + Error(SampleID)
PILRB	ENSG00000121716	Cardiometabolic	Q9UKJ0	OID20197	NPC1	0.540898	5.24968e-08	1.53258e-06	Significant	1.43626	1.28915	NPX ~ NPC1 * Age_c + Sex + Error(SampleID)
C1QA	ENSG00000173372	Inflammation	P02745	OID20654	NPC1	0.554631	5.36418e-08	1.55019e-06	Significant	0.655603	0.644737	NPX ~ NPC1 * Age_c + Sex + Error(SampleID)
NOS3	ENSG00000164867	Neurology	P29474	OID20834	NPC1	0.577405	5.72999e-08	1.63935e-06	Significant	1.91004	1.69462	NPX ~ NPC1 * Age_c + Sex + Error(SampleID)
CXCL17	ENSG00000189377	Inflammation	Q6UXB2	OID20622	NPC1	0.55246	5.96284e-08	1.68908e-06	Significant	1.12932	1.1409	NPX ~ NPC1 * Age_c + Sex + Error(SampleID)
FABP1	ENSG00000163586	Inflammation	P07148	OID20778	NPC1	0.53663	6.0379e-08	1.69357e-06	Significant	2.28632	2.3318	NPX ~ NPC1 * Age_c + Sex + Error(SampleID)
MANF	ENSG00000145050	Inflammation	P55145	OID20707	NPC1	0.536677	6.45082e-08	1.7746e-06	Significant	-3.70309	-3.23172	NPX ~ NPC1 * Age_c + Sex + Error(SampleID)
GUSB	ENSG00000169919	Cardiometabolic	P08236	OID20296	NPC1	0.534058	6.39088e-08	1.7746e-06	Significant	-1.2209	-1.16774	NPX ~ NPC1 * Age_c + Sex + Error(SampleID)
OSM	ENSG00000099985	Inflammation	P13725	OID20574	NPC1	0.514925	6.75656e-08	1.841e-06	Significant	-3.04545	-2.98416	NPX ~ NPC1 * Age_c + Sex + Error(SampleID)
RAB6A	ENSG00000175582	Inflammation	P20340	OID20608	NPC1	0.505401	7.07956e-08	1.91081e-06	Significant	-3.10033	-2.82239	NPX ~ NPC1 * Age_c + Sex + Error(SampleID)
SDC4	ENSG00000124145	Cardiometabolic	P31431	OID20216	NPC1	0.528173	8.19524e-08	2.19127e-06	Significant	-1.72084	-1.77748	NPX ~ NPC1 * Age_c + Sex + Error(SampleID)
SIRPA	ENSG00000198053	Cardiometabolic	P78324	OID20304	NPC1	0.528028	8.48876e-08	2.24873e-06	Significant	0.495614	0.507359	NPX ~ NPC1 * Age_c + Sex + Error(SampleID)
VSIR	ENSG00000107738	Cardiometabolic	Q9H7M9	OID20131	NPC1	0.529172	8.74656e-08	2.29577e-06	Significant	-2.43678	-2.17305	NPX ~ NPC1 * Age_c + Sex + Error(SampleID)
RGMA	ENSG00000182175	Neurology	Q96B86	OID21065	NPC1	0.52508	9.05418e-08	2.35491e-06	Significant	-0.729538	-0.758203	NPX ~ NPC1 * Age_c + Sex + Error(SampleID)
RIDA	ENSG00000132541	Inflammation_II	P52758	OID30635	NPC1	0.526461	9.14125e-08	2.35614e-06	Significant	1.72426	1.65781	NPX ~ NPC1 * Age_c + Sex + Error(SampleID)
CCN5	ENSG00000064205	Neurology	O76076	OID21068	Age_c	0.602661	2.4575e-09	2.68192e-06	Significant	-0.830647	0.214955	NPX ~ NPC1 * Age_c + Sex + Error(SampleID)
MMP3	ENSG00000149968	Neurology	P08254	OID21083	Age_c	0.599947	2.81222e-09	2.68192e-06	Significant	-0.672432	0.174241	NPX ~ NPC1 * Age_c + Sex + Error(SampleID)
CD22	ENSG00000012124	Inflammation	P20273	OID20637	NPC1	0.537722	1.09511e-07	2.79741e-06	Significant	0.89501	1.05019	NPX ~ NPC1 * Age_c + Sex + Error(SampleID)
F9	ENSG00000101981	Cardiometabolic	P00740	OID20349	NPC1	0.523818	1.10862e-07	2.80687e-06	Significant	1.2578	1.03595	NPX ~ NPC1 * Age_c + Sex + Error(SampleID)
ADAMTSL5	ENSG00000185761	Cardiometabolic_II	Q6ZMM2	OID30355	NPC1	0.530117	1.22875e-07	3.08374e-06	Significant	-1.10427	-1.30532	NPX ~ NPC1 * Age_c + Sex + Error(SampleID)
CLEC1B	ENSG00000165682	Neurology	Q9P126	OID21061	NPC1	0.519975	1.26623e-07	3.15017e-06	Significant	-2.84281	-2.57494	NPX ~ NPC1 * Age_c + Sex + Error(SampleID)
CDH3	ENSG00000062038	Neurology	P22223	OID21008	NPC1	0.516653	1.37195e-07	3.38375e-06	Significant	0.766906	0.764354	NPX ~ NPC1 * Age_c + Sex + Error(SampleID)
HNMT	ENSG00000150540	Neurology	P50135	OID20975	NPC1	0.512665	1.52394e-07	3.70941e-06	Significant	1.29988	1.33943	NPX ~ NPC1 * Age_c + Sex + Error(SampleID)
ICAM2	ENSG00000108622	Cardiometabolic	P13598	OID20248	NPC1	0.512555	1.52992e-07	3.70941e-06	Significant	0.706743	0.741644	NPX ~ NPC1 * Age_c + Sex + Error(SampleID)
KYNU	ENSG00000115919	Inflammation	Q16719	OID20669	NPC1	0.528589	1.56547e-07	3.76371e-06	Significant	0.981111	0.977852	NPX ~ NPC1 * Age_c + Sex + Error(SampleID)
IL1R2	ENSG00000115590	Inflammation	P27930	OID20757	NPC1	0.511704	1.64994e-07	3.93374e-06	Significant	0.371768	0.382057	NPX ~ NPC1 * Age_c + Sex + Error(SampleID)
INSL3	ENSG00000248099	Neurology_II	P51460	OID31129	Sex	0.599773	2.83656e-09	4.0577e-06	Significant	0.360059	1.90943	NPX ~ NPC1 * Age_c + Sex + Error(SampleID)
ADH4	ENSG00000198099	Cardiometabolic	P08319	OID20117	NPC1	0.561313	1.82472e-07	4.27913e-06	Significant	1.49659	1.52033	NPX ~ NPC1 * Age_c + Sex + Error(SampleID)
SCLY	ENSG00000132330	Oncology	Q96I15	OID21425	NPC1	0.511558	1.81321e-07	4.27913e-06	Significant	0.919298	1.01898	NPX ~ NPC1 * Age_c + Sex + Error(SampleID)
NTF3	ENSG00000185652	Inflammation	P20783	OID20591	NPC1	0.499666	2.02655e-07	4.71378e-06	Significant	-0.828207	-0.825346	NPX ~ NPC1 * Age_c + Sex + Error(SampleID)
PLXNB2	ENSG00000196576	Cardiometabolic	O15031	OID20317	NPC1	0.502217	2.47876e-07	5.71915e-06	Significant	0.479257	0.496545	NPX ~ NPC1 * Age_c + Sex + Error(SampleID)
IGFBP7	ENSG00000163453	Cardiometabolic	Q16270	OID20236	NPC1	0.499657	2.61626e-07	5.9881e-06	Significant	0.501796	0.517718	NPX ~ NPC1 * Age_c + Sex + Error(SampleID)
FRZB	ENSG00000162998	Neurology	Q92765	OID20968	NPC1	0.493948	2.68961e-07	6.10713e-06	Significant	1.18962	1.05156	NPX ~ NPC1 * Age_c + Sex + Error(SampleID)
PDCD1LG2	ENSG00000197646	Oncology	Q9BQ51	OID21273	NPC1	0.516354	2.71345e-07	6.11273e-06	Significant	0.839088	0.774404	NPX ~ NPC1 * Age_c + Sex + Error(SampleID)
CALCA	ENSG00000110680	Neurology	P01258	OID20983	NPC1	0.502034	2.85465e-07	6.3806e-06	Significant	1.07386	1.34399	NPX ~ NPC1 * Age_c + Sex + Error(SampleID)
GP6	ENSG00000088053	Neurology	Q9HCN6	OID21091	NPC1	0.498605	3.0169e-07	6.63951e-06	Significant	-2.34208	-2.12658	NPX ~ NPC1 * Age_c + Sex + Error(SampleID)
IMPG1	ENSG00000112706	Neurology_II	Q17R60	OID30814	NPC1	0.510373	3.01334e-07	6.63951e-06	Significant	1.50027	1.49843	NPX ~ NPC1 * Age_c + Sex + Error(SampleID)
KRT18	ENSG00000111057	Oncology	P05783	OID21296	NPC1	0.510771	3.36369e-07	7.34619e-06	Significant	1.71934	1.6613	NPX ~ NPC1 * Age_c + Sex + Error(SampleID)
ADH1B	ENSG00000196616	Inflammation_II	P00325	OID30612	NPC1	0.49397	3.44723e-07	7.41544e-06	Significant	1.949	1.98753	NPX ~ NPC1 * Age_c + Sex + Error(SampleID)
NRCAM	ENSG00000091129	Cardiometabolic	Q92823	OID20229	NPC1	0.489074	3.43805e-07	7.41544e-06	Significant	0.397193	0.609135	NPX ~ NPC1 * Age_c + Sex + Error(SampleID)
EDAR	ENSG00000135960	Inflammation	Q9UNE0	OID20525	NPC1	0.464191	3.91858e-07	8.36646e-06	Significant	-2.54315	-2.35984	NPX ~ NPC1 * Age_c + Sex + Error(SampleID)
PTPRR	ENSG00000153233	Neurology_II	Q15256	OID31099	Age_c	0.565845	1.42412e-08	1.0186e-05	Significant	0.628973	-0.136418	NPX ~ NPC1 * Age_c + Sex + Error(SampleID)
KHK	ENSG00000138030	Cardiometabolic_II	P50053	OID30241	NPC1	0.492018	4.85675e-07	1.02727e-05	Significant	1.34601	1.41195	NPX ~ NPC1 * Age_c + Sex + Error(SampleID)
FN1	ENSG00000115414	Inflammation_II	P02751	OID30787	NPC1	0.483628	4.88322e-07	1.02727e-05	Significant	-1.26054	-1.30352	NPX ~ NPC1 * Age_c + Sex + Error(SampleID)
CD48	ENSG00000117091	Inflammation	P09326	OID20692	NPC1	0.481275	5.31036e-07	1.10897e-05	Significant	0.672537	0.724412	NPX ~ NPC1 * Age_c + Sex + Error(SampleID)
C1QTNF1	ENSG00000173918	Cardiometabolic	Q9BXJ1	OID20367	NPC1	0.477834	6.30128e-07	1.30637e-05	Significant	-1.08466	-1.07109	NPX ~ NPC1 * Age_c + Sex + Error(SampleID)
MASP1	ENSG00000127241	Neurology	P48740	OID20954	NPC1	0.477635	6.57067e-07	1.35242e-05	Significant	0.498477	0.508763	NPX ~ NPC1 * Age_c + Sex + Error(SampleID)
ENTR1	ENSG00000165689	Cardiometabolic_II	Q96C92	OID30231	NPC1	0.479773	7.42301e-07	1.51694e-05	Significant	1.47937	1.73576	NPX ~ NPC1 * Age_c + Sex + Error(SampleID)
CCL7	ENSG00000108688	Inflammation	P80098	OID20523	NPC1	0.454734	7.56267e-07	1.53453e-05	Significant	-2.39705	-2.31613	NPX ~ NPC1 * Age_c + Sex + Error(SampleID)
LY9	ENSG00000122224	Inflammation	Q9HBG7	OID20670	NPC1	0.4866	7.93074e-07	1.59788e-05	Significant	0.637823	0.663666	NPX ~ NPC1 * Age_c + Sex + Error(SampleID)
SDK2	ENSG00000069188	Inflammation_II	Q58EX2	OID30662	NPC1	0.46817	8.11576e-07	1.62372e-05	Significant	0.575202	0.734967	NPX ~ NPC1 * Age_c + Sex + Error(SampleID)
COL9A1	ENSG00000112280	Inflammation	P20849	OID20550	Age_c	0.568365	3.01405e-08	1.72464e-05	Significant	0.13311	-0.29218	NPX ~ NPC1 * Age_c + Sex + Error(SampleID)
STAB2	ENSG00000136011	Cardiometabolic_II	Q8WWQ8	OID30401	NPC1	0.467562	8.71136e-07	1.73078e-05	Significant	0.558383	0.645296	NPX ~ NPC1 * Age_c + Sex + Error(SampleID)
APP	ENSG00000142192	Neurology	P05067	OID21070	NPC1	0.4673	9.06725e-07	1.77561e-05	Significant	-1.2637	-1.27497	NPX ~ NPC1 * Age_c + Sex + Error(SampleID)
NAGA	ENSG00000198951	Inflammation_II	P17050	OID30509	NPC1	0.468066	9.12012e-07	1.77561e-05	Significant	-1.27547	-1.22406	NPX ~ NPC1 * Age_c + Sex + Error(SampleID)
CD79B	ENSG00000007312	Inflammation	P40259	OID20635	NPC1	0.48283	9.12318e-07	1.77561e-05	Significant	0.960845	1.02276	NPX ~ NPC1 * Age_c + Sex + Error(SampleID)
SELP	ENSG00000174175	Cardiometabolic	P16109	OID20379	NPC1	0.468229	9.42113e-07	1.82121e-05	Significant	-1.46218	-1.37218	NPX ~ NPC1 * Age_c + Sex + Error(SampleID)
CASP2	ENSG00000106144	Inflammation	P42575	OID20555	NPC1	0.441454	9.6579e-07	1.85445e-05	Significant	-3.25897	-3.06729	NPX ~ NPC1 * Age_c + Sex + Error(SampleID)
LRRC25	ENSG00000175489	Oncology	Q8N386	OID21333	NPC1	0.481982	9.87096e-07	1.88272e-05	Significant	0.957789	0.909575	NPX ~ NPC1 * Age_c + Sex + Error(SampleID)
LILRB4	ENSG00000186818	Inflammation	Q8NHJ6	OID20429	NPC1	0.488972	1.04229e-06	1.9661e-05	Significant	1.55709	1.30311	NPX ~ NPC1 * Age_c + Sex + Error(SampleID)
FASLG	ENSG00000117560	Inflammation	P48023	OID20665	NPC1	0.479169	1.04455e-06	1.9661e-05	Significant	0.737883	0.869243	NPX ~ NPC1 * Age_c + Sex + Error(SampleID)
FABP3	ENSG00000121769	Cardiometabolic_II	P05413	OID30351	NPC1	0.484733	1.07552e-06	2.01115e-05	Significant	1.86521	1.75157	NPX ~ NPC1 * Age_c + Sex + Error(SampleID)
DBH	ENSG00000123454	Inflammation_II	P09172	OID30703	NPC1	0.463425	1.10153e-06	2.04126e-05	Significant	-3.44437	-3.36243	NPX ~ NPC1 * Age_c + Sex + Error(SampleID)
CXCL8	ENSG00000169429	Cardiometabolic	P10145	OID20153	NPC1	0.465274	1.10589e-06	2.04126e-05	Significant	-3.79599	-3.16706	NPX ~ NPC1 * Age_c + Sex + Error(SampleID)
FTCD	ENSG00000160282	Neurology_II	O95954	OID31137	NPC1	0.46315	1.12264e-06	2.0589e-05	Significant	1.88434	1.88512	NPX ~ NPC1 * Age_c + Sex + Error(SampleID)
CXCL8	ENSG00000169429	Oncology	P10145	OID21430	NPC1	0.453134	1.16528e-06	2.12347e-05	Significant	-3.70215	-3.15005	NPX ~ NPC1 * Age_c + Sex + Error(SampleID)
CXCL8	ENSG00000169429	Neurology	P10145	OID20997	NPC1	0.45271	1.17603e-06	2.12951e-05	Significant	-3.75734	-3.18489	NPX ~ NPC1 * Age_c + Sex + Error(SampleID)
GSN	ENSG00000148180	Inflammation_II	P06396	OID30714	NPC1	0.457491	1.24779e-06	2.24523e-05	Significant	-0.356617	-0.408288	NPX ~ NPC1 * Age_c + Sex + Error(SampleID)
SIGLEC9	ENSG00000129450	Oncology	Q9Y336	OID21390	NPC1	0.458959	1.29448e-06	2.30698e-05	Significant	0.795872	0.827762	NPX ~ NPC1 * Age_c + Sex + Error(SampleID)
PTPRC	ENSG00000081237	Cardiometabolic_II	P08575	OID30380	NPC1	0.456058	1.29823e-06	2.30698e-05	Significant	0.576618	0.675343	NPX ~ NPC1 * Age_c + Sex + Error(SampleID)
C19orf12	ENSG00000131943	Neurology	Q9NSK7	OID20804	NPC1	0.494915	1.31444e-06	2.32136e-05	Significant	1.63083	1.61881	NPX ~ NPC1 * Age_c + Sex + Error(SampleID)
ATP1B1	ENSG00000143153	Cardiometabolic_II	P05026	OID30124	NPC1	0.457998	1.32913e-06	2.33291e-05	Significant	1.21867	1.22522	NPX ~ NPC1 * Age_c + Sex + Error(SampleID)
ANGPTL2	ENSG00000136859	Inflammation	Q9UKU9	OID20726	NPC1	0.457391	1.36039e-06	2.37321e-05	Significant	0.718396	0.686918	NPX ~ NPC1 * Age_c + Sex + Error(SampleID)
MPIG6B	ENSG00000204420	Inflammation	O95866	OID20779	NPC1	0.456658	1.47622e-06	2.55968e-05	Significant	-3.15895	-2.87017	NPX ~ NPC1 * Age_c + Sex + Error(SampleID)
ITGB7	ENSG00000139626	Oncology	P26010	OID21393	NPC1	0.460192	1.57269e-06	2.71052e-05	Significant	0.70796	0.860571	NPX ~ NPC1 * Age_c + Sex + Error(SampleID)
SEMA7A	ENSG00000138623	Cardiometabolic	O75326	OID20283	NPC1	0.450758	1.68275e-06	2.88284e-05	Significant	0.617126	0.690724	NPX ~ NPC1 * Age_c + Sex + Error(SampleID)
NRP1	ENSG00000099250	Cardiometabolic	O14786	OID20390	NPC1	0.448573	1.91999e-06	3.2697e-05	Significant	0.488452	0.47373	NPX ~ NPC1 * Age_c + Sex + Error(SampleID)
SLMAP	ENSG00000163681	Oncology_II	Q14BN4	OID31441	NPC1	0.449733	1.93303e-06	3.27243e-05	Significant	-3.69348	-3.26087	NPX ~ NPC1 * Age_c + Sex + Error(SampleID)
GCNT1	ENSG00000187210	Oncology	Q02742	OID21379	NPC1	0.463013	1.9638e-06	3.30495e-05	Significant	0.72181	0.708544	NPX ~ NPC1 * Age_c + Sex + Error(SampleID)
DBN1	ENSG00000113758	Inflammation_II	Q16643	OID30549	NPC1	0.445529	2.03083e-06	3.39778e-05	Significant	-1.19365	-1.25417	NPX ~ NPC1 * Age_c + Sex + Error(SampleID)
CNTNAP2	ENSG00000174469	Inflammation	Q9UHC6	OID20556	NPC1	0.455783	2.08741e-06	3.47215e-05	Significant	1.16949	1.18038	NPX ~ NPC1 * Age_c + Sex + Error(SampleID)
ADGRG2	ENSG00000173698	Cardiometabolic	Q8IZP9	OID20189	Age_c	0.524433	8.71468e-08	4.15545e-05	Significant	-0.211318	-0.0731802	NPX ~ NPC1 * Age_c + Sex + Error(SampleID)
MESD	ENSG00000117899	Neurology	Q14696	OID21099	NPC1	0.441416	2.54393e-06	4.20705e-05	Significant	-2.09434	-1.90942	NPX ~ NPC1 * Age_c + Sex + Error(SampleID)
CXCL8	ENSG00000169429	Inflammation	P10145	OID20631	NPC1	0.451962	2.69947e-06	4.4172e-05	Significant	-3.36295	-2.90728	NPX ~ NPC1 * Age_c + Sex + Error(SampleID)
PCBD1	ENSG00000166228	Inflammation_II	P61457	OID30610	NPC1	0.436927	2.70189e-06	4.4172e-05	Significant	0.860576	0.888072	NPX ~ NPC1 * Age_c + Sex + Error(SampleID)
FKBP1B	ENSG00000119782	Inflammation	P68106	OID20618	NPC1	0.44749	3.14802e-06	5.11731e-05	Significant	-4.02718	-3.56251	NPX ~ NPC1 * Age_c + Sex + Error(SampleID)
MEGF11	ENSG00000157890	Cardiometabolic_II	A6BM72	OID30099	Age_c	0.511491	1.48803e-07	5.32155e-05	Significant	0.199135	-0.0793148	NPX ~ NPC1 * Age_c + Sex + Error(SampleID)
NRCAM	ENSG00000091129	Cardiometabolic	Q92823	OID20229	Age_c	0.513805	1.35365e-07	5.32155e-05	Significant	0.397193	-0.0567552	NPX ~ NPC1 * Age_c + Sex + Error(SampleID)
COL2A1	ENSG00000139219	Cardiometabolic_II	P02458	OID30286	Age_c	0.51779	1.67494e-07	5.32444e-05	Significant	-0.542329	-0.183801	NPX ~ NPC1 * Age_c + Sex + Error(SampleID)
MMP12	ENSG00000262406	Oncology	P39900	OID21439	NPC1	0.435688	3.38899e-06	5.4167e-05	Significant	1.15166	1.29806	NPX ~ NPC1 * Age_c + Sex + Error(SampleID)
CTSD	ENSG00000117984	Cardiometabolic	P07339	OID20358	NPC1	0.431937	3.36297e-06	5.4167e-05	Significant	0.697542	0.760794	NPX ~ NPC1 * Age_c + Sex + Error(SampleID)
CXCL16	ENSG00000161921	Cardiometabolic	Q9H2A7	OID20282	NPC1	0.43131	3.38388e-06	5.4167e-05	Significant	0.612493	0.58157	NPX ~ NPC1 * Age_c + Sex + Error(SampleID)
CD69	ENSG00000110848	Cardiometabolic	Q07108	OID20206	NPC1	0.432469	3.46286e-06	5.50402e-05	Significant	-2.41713	-2.25465	NPX ~ NPC1 * Age_c + Sex + Error(SampleID)
VEGFC	ENSG00000150630	Oncology	P49767	OID21524	NPC1	0.429542	3.62154e-06	5.72443e-05	Significant	-1.00339	-1.03309	NPX ~ NPC1 * Age_c + Sex + Error(SampleID)
PLAU	ENSG00000122861	Neurology	P00749	OID21124	NPC1	0.425495	3.85176e-06	6.05489e-05	Significant	0.506247	0.595866	NPX ~ NPC1 * Age_c + Sex + Error(SampleID)
PDGFB	ENSG00000100311	Inflammation	P01127	OID20741	NPC1	0.426328	3.95487e-06	6.183e-05	Significant	-1.37694	-1.42876	NPX ~ NPC1 * Age_c + Sex + Error(SampleID)
KIAA0319	ENSG00000137261	Neurology_II	Q5VV43	OID31094	NPC1	0.422049	4.08392e-06	6.35005e-05	Significant	0.681706	0.942699	NPX ~ NPC1 * Age_c + Sex + Error(SampleID)
MTPN	ENSG00000105887	Cardiometabolic	P58546	OID20080	NPC1	0.4599	4.18375e-06	6.47012e-05	Significant	-1.50919	-1.36805	NPX ~ NPC1 * Age_c + Sex + Error(SampleID)
ANGPT1	ENSG00000154188	Inflammation	Q15389	OID20740	NPC1	0.425057	4.30518e-06	6.61133e-05	Significant	-1.50588	-1.45086	NPX ~ NPC1 * Age_c + Sex + Error(SampleID)
OSCAR	ENSG00000170909	Inflammation	Q8IYS5	OID20776	NPC1	0.424775	4.32128e-06	6.61133e-05	Significant	0.733753	0.701599	NPX ~ NPC1 * Age_c + Sex + Error(SampleID)
CLEC4C	ENSG00000198178	Inflammation	Q8WTT0	OID20547	NPC1	0.440396	4.46785e-06	6.79922e-05	Significant	-0.744767	-0.873796	NPX ~ NPC1 * Age_c + Sex + Error(SampleID)
NELL2	ENSG00000184613	Inflammation	Q99435	OID20706	Age_c	0.497531	2.61041e-07	7.4684e-05	Significant	0.0336325	-0.0833145	NPX ~ NPC1 * Age_c + Sex + Error(SampleID)
ADGRG1	ENSG00000205336	Oncology	Q9Y653	OID21294	NPC1	0.4351	5.04718e-06	7.62839e-05	Significant	1.43903	1.41063	NPX ~ NPC1 * Age_c + Sex + Error(SampleID)
CPXM2	ENSG00000121898	Cardiometabolic_II	Q8N436	OID30322	NPC1	0.431469	5.06604e-06	7.62839e-05	Significant	0.697339	0.826686	NPX ~ NPC1 * Age_c + Sex + Error(SampleID)
ICAM1	ENSG00000090339	Cardiometabolic	P05362	OID20411	NPC1	0.4159	5.39887e-06	8.087e-05	Significant	0.477372	0.571099	NPX ~ NPC1 * Age_c + Sex + Error(SampleID)
CPB1	ENSG00000153002	Cardiometabolic	P15086	OID20289	NPC1	0.418483	5.45121e-06	8.12287e-05	Significant	1.04787	0.951617	NPX ~ NPC1 * Age_c + Sex + Error(SampleID)
CD36	ENSG00000135218	Inflammation_II	P16671	OID30485	NPC1	0.4176	5.75894e-06	8.53695e-05	Significant	-0.899417	-0.855872	NPX ~ NPC1 * Age_c + Sex + Error(SampleID)
SOST	ENSG00000167941	Cardiometabolic	Q9BQB4	OID20204	NPC1	0.412409	6.38304e-06	9.41334e-05	Significant	0.708918	0.775597	NPX ~ NPC1 * Age_c + Sex + Error(SampleID)
CLEC10A	ENSG00000132514	Neurology	Q8IUN9	OID20928	NPC1	0.409619	6.44993e-06	9.4632e-05	Significant	-0.697242	-0.704532	NPX ~ NPC1 * Age_c + Sex + Error(SampleID)
BIN2	ENSG00000110934	Neurology	Q9UBW5	OID21067	NPC1	0.414392	6.74407e-06	9.84428e-05	Significant	-3.6212	-3.10343	NPX ~ NPC1 * Age_c + Sex + Error(SampleID)
NOTCH1	ENSG00000148400	Cardiometabolic	P46531	OID20311	NPC1	0.40958	6.97825e-06	0.000101344	Significant	0.289052	0.339279	NPX ~ NPC1 * Age_c + Sex + Error(SampleID)
MME	ENSG00000196549	Oncology	P08473	OID21307	NPC1	0.424315	7.2771e-06	0.00010515	Significant	-1.25508	-1.19091	NPX ~ NPC1 * Age_c + Sex + Error(SampleID)
CD5L	ENSG00000073754	Inflammation_II	O43866	OID30775	NPC1	0.408334	7.4044e-06	0.00010592	Significant	1.11844	1.1688	NPX ~ NPC1 * Age_c + Sex + Error(SampleID)
GALNT3	ENSG00000115339	Inflammation	Q14435	OID20471	NPC1	0.431889	7.40082e-06	0.00010592	Significant	0.928364	1.10977	NPX ~ NPC1 * Age_c + Sex + Error(SampleID)
PDLIM7	ENSG00000196923	Inflammation	Q9NR12	OID20729	NPC1	0.411345	7.44331e-06	0.000105947	Significant	-4.28672	-3.73818	NPX ~ NPC1 * Age_c + Sex + Error(SampleID)
CCN5	ENSG00000064205	Neurology	O76076	OID21068	NPC1	0.401972	7.52344e-06	0.000106557	Significant	-0.830647	-1.62185	NPX ~ NPC1 * Age_c + Sex + Error(SampleID)
NRP2	ENSG00000118257	Neurology	O60462	OID21081	NPC1	0.405603	7.77796e-06	0.000109304	Significant	0.588948	0.660464	NPX ~ NPC1 * Age_c + Sex + Error(SampleID)
IGFBP6	ENSG00000167779	Cardiometabolic	P24592	OID20413	NPC1	0.40026	7.79381e-06	0.000109304	Significant	-0.21043	-0.455285	NPX ~ NPC1 * Age_c + Sex + Error(SampleID)
MATN3	ENSG00000132031	Neurology	O15232	OID20979	Age_c	0.49075	4.8396e-07	0.000115999	Significant	-0.170229	-0.181271	NPX ~ NPC1 * Age_c + Sex + Error(SampleID)
SLITRK1	ENSG00000178235	Inflammation_II	Q96PX8	OID30510	Age_c	0.481622	4.8654e-07	0.000115999	Significant	0.325596	-0.109528	NPX ~ NPC1 * Age_c + Sex + Error(SampleID)
PTPRN2	ENSG00000155093	Neurology	Q92932	OID20912	Age_c	0.486092	5.77854e-07	0.000127172	Significant	0.664703	-0.0976903	NPX ~ NPC1 * Age_c + Sex + Error(SampleID)
PDGFA	ENSG00000197461	Cardiometabolic	P04085	OID20313	NPC1	0.401337	9.43549e-06	0.000131043	Significant	-1.26351	-1.27718	NPX ~ NPC1 * Age_c + Sex + Error(SampleID)
SPARCL1	ENSG00000152583	Cardiometabolic	Q14515	OID20361	NPC1	0.405192	9.42624e-06	0.000131043	Significant	-0.532249	-0.455656	NPX ~ NPC1 * Age_c + Sex + Error(SampleID)
CBS	ENSG00000160200	Cardiometabolic_II	P35520	OID30200	NPC1	0.407847	9.7073e-06	0.000134167	Significant	2.00477	2.01171	NPX ~ NPC1 * Age_c + Sex + Error(SampleID)
PCYT2	ENSG00000185813	Oncology_II	Q99447	OID31519	NPC1	0.399292	1.02434e-05	0.000140895	Significant	1.33735	1.36618	NPX ~ NPC1 * Age_c + Sex + Error(SampleID)
DKK1	ENSG00000107984	Neurology	O94907	OID21066	NPC1	0.39922	1.03601e-05	0.000141145	Significant	-0.957889	-0.980657	NPX ~ NPC1 * Age_c + Sex + Error(SampleID)
LAMP3	ENSG00000078081	Inflammation	Q9UQV4	OID20638	NPC1	0.412892	1.03116e-05	0.000141145	Significant	0.775347	0.779937	NPX ~ NPC1 * Age_c + Sex + Error(SampleID)
SLITRK2	ENSG00000185985	Oncology	Q9H156	OID21409	NPC1	0.390536	1.0463e-05	0.000141871	Significant	0.890737	0.776351	NPX ~ NPC1 * Age_c + Sex + Error(SampleID)
FGFBP3	ENSG00000174721	Neurology_II	Q8TAT2	OID31108	NPC1	0.398116	1.05888e-05	0.000142898	Significant	0.909656	0.87348	NPX ~ NPC1 * Age_c + Sex + Error(SampleID)
SPINT3	ENSG00000101446	Oncology_II	P49223	OID31509	Sex	0.511319	1.49852e-07	0.000142909	Significant	0.662053	2.29004	NPX ~ NPC1 * Age_c + Sex + Error(SampleID)
RTBDN	ENSG00000132026	Oncology	Q9BSG5	OID21343	Age_c	0.489519	7.18923e-07	0.000146917	Significant	0.534095	-0.0940489	NPX ~ NPC1 * Age_c + Sex + Error(SampleID)
DCXR	ENSG00000169738	Oncology	Q7Z4W1	OID21480	NPC1	0.397814	1.14201e-05	0.000153394	Significant	0.939919	0.869476	NPX ~ NPC1 * Age_c + Sex + Error(SampleID)
SMTN	ENSG00000183963	Neurology_II	P53814	OID31154	NPC1	0.398131	1.16915e-05	0.000154859	Significant	-4.08476	-3.49653	NPX ~ NPC1 * Age_c + Sex + Error(SampleID)
STX8	ENSG00000170310	Inflammation	Q9UNK0	OID20531	NPC1	0.365027	1.16718e-05	0.000154859	Significant	-2.16844	-1.98456	NPX ~ NPC1 * Age_c + Sex + Error(SampleID)
MILR1	ENSG00000271605	Inflammation	Q7Z6M3	OID20482	NPC1	0.417942	1.16312e-05	0.000154859	Significant	1.45391	1.39554	NPX ~ NPC1 * Age_c + Sex + Error(SampleID)
SIGLEC1	ENSG00000088827	Inflammation	Q9BZZ2	OID20690	NPC1	0.394229	1.22606e-05	0.000161647	Significant	1.27331	1.23407	NPX ~ NPC1 * Age_c + Sex + Error(SampleID)
TNFRSF6B	ENSG00000243509	Neurology	O95407	OID20964	NPC1	0.387889	1.26487e-05	0.000165999	Significant	1.14582	1.05017	NPX ~ NPC1 * Age_c + Sex + Error(SampleID)
FCRL1	ENSG00000163534	Cardiometabolic	Q96LA6	OID20172	NPC1	0.389998	1.35617e-05	0.000177169	Significant	0.681102	0.827509	NPX ~ NPC1 * Age_c + Sex + Error(SampleID)
GFAP	ENSG00000131095	Oncology	P14136	OID21247	NPC1	0.411836	1.40927e-05	0.000183269	Significant	1.19931	1.18061	NPX ~ NPC1 * Age_c + Sex + Error(SampleID)
SYT1	ENSG00000067715	Neurology_II	P21579	OID31089	NPC1	0.386573	1.42958e-05	0.000185069	Significant	1.03848	1.22064	NPX ~ NPC1 * Age_c + Sex + Error(SampleID)
GSTA1	ENSG00000243955	Cardiometabolic	P08263	OID20166	NPC1	0.389016	1.49879e-05	0.000193155	Significant	1.72992	1.75064	NPX ~ NPC1 * Age_c + Sex + Error(SampleID)
SCARF1	ENSG00000074660	Cardiometabolic	Q14162	OID20297	NPC1	0.388627	1.54797e-05	0.00019477	Significant	-1.1654	-1.03671	NPX ~ NPC1 * Age_c + Sex + Error(SampleID)
BAG3	ENSG00000151929	Neurology	O95817	OID20972	NPC1	0.389815	1.53169e-05	0.00019477	Significant	-0.699653	-0.805477	NPX ~ NPC1 * Age_c + Sex + Error(SampleID)
PCDH9	ENSG00000184226	Oncology_II	Q9HC56	OID31516	NPC1	0.386158	1.53248e-05	0.00019477	Significant	0.640081	0.694552	NPX ~ NPC1 * Age_c + Sex + Error(SampleID)
MDK	ENSG00000110492	Oncology	P21741	OID21489	NPC1	0.386684	1.55217e-05	0.00019477	Significant	0.686104	0.680626	NPX ~ NPC1 * Age_c + Sex + Error(SampleID)
TNFRSF1B	ENSG00000028137	Neurology	P20333	OID21145	NPC1	0.387591	1.54362e-05	0.00019477	Significant	0.654643	0.626245	NPX ~ NPC1 * Age_c + Sex + Error(SampleID)
TNFRSF4	ENSG00000186827	Inflammation	P43489	OID20653	NPC1	0.40054	1.54518e-05	0.00019477	Significant	0.490398	0.611691	NPX ~ NPC1 * Age_c + Sex + Error(SampleID)
PTN	ENSG00000105894	Cardiometabolic	P21246	OID20083	NPC1	0.439888	1.57657e-05	0.000196968	Significant	1.81311	1.89493	NPX ~ NPC1 * Age_c + Sex + Error(SampleID)
CDH2	ENSG00000170558	Cardiometabolic	P19022	OID20170	NPC1	0.383456	1.63693e-05	0.00020362	Significant	0.708753	0.827969	NPX ~ NPC1 * Age_c + Sex + Error(SampleID)
MMP3	ENSG00000149968	Neurology	P08254	OID21083	NPC1	0.377054	1.68872e-05	0.000209152	Significant	-0.672432	-1.25655	NPX ~ NPC1 * Age_c + Sex + Error(SampleID)
SPINK2	ENSG00000128040	Inflammation_II	P20155	OID30627	NPC1	0.383128	1.70973e-05	0.000210842	Significant	0.671447	0.661907	NPX ~ NPC1 * Age_c + Sex + Error(SampleID)
KLK4	ENSG00000167749	Oncology	Q9Y5K2	OID21391	Age_c	0.463997	1.31321e-06	0.000221005	Significant	0.0015037	-0.247786	NPX ~ NPC1 * Age_c + Sex + Error(SampleID)
CYTL1	ENSG00000170891	Cardiometabolic_II	Q9NRR1	OID30374	Age_c	0.457494	1.20929e-06	0.000221005	Significant	0.125316	-0.0761629	NPX ~ NPC1 * Age_c + Sex + Error(SampleID)
SEZ6L2	ENSG00000174938	Oncology	Q6UXD5	OID21289	Age_c	0.474038	1.26774e-06	0.000221005	Significant	0.149486	-0.0583299	NPX ~ NPC1 * Age_c + Sex + Error(SampleID)
FOLR2	ENSG00000165457	Neurology	P14207	OID21062	NPC1	0.383096	1.81156e-05	0.000222441	Significant	0.708772	0.637144	NPX ~ NPC1 * Age_c + Sex + Error(SampleID)
ITGA6	ENSG00000091409	Inflammation	P23229	OID20528	NPC1	0.354279	1.84193e-05	0.000225204	Significant	-0.570062	-0.519064	NPX ~ NPC1 * Age_c + Sex + Error(SampleID)
DLL1	ENSG00000198719	Oncology	O00548	OID21525	NPC1	0.381537	1.89883e-05	0.000231172	Significant	0.537688	0.519122	NPX ~ NPC1 * Age_c + Sex + Error(SampleID)
SNAP25	ENSG00000132639	Neurology_II	P60880	OID30811	Age_c	0.460752	1.47747e-06	0.000234836	Significant	-0.00686689	-0.106308	NPX ~ NPC1 * Age_c + Sex + Error(SampleID)
PPBP	ENSG00000163736	Inflammation_II	P02775	OID30761	NPC1	0.379675	1.95164e-05	0.000236594	Significant	-1.77182	-1.74162	NPX ~ NPC1 * Age_c + Sex + Error(SampleID)
LEO1	ENSG00000166477	Neurology_II	Q8WVC0	OID30991	NPC1	0.378964	1.9647e-05	0.000237173	Significant	0.818418	0.868926	NPX ~ NPC1 * Age_c + Sex + Error(SampleID)
SCG3	ENSG00000104112	Inflammation	Q8WXD2	OID20728	Age_c	0.44951	1.62072e-06	0.000244047	Significant	0.40279	-0.0904605	NPX ~ NPC1 * Age_c + Sex + Error(SampleID)
CLEC7A	ENSG00000172243	Inflammation	Q9BXN2	OID20636	NPC1	0.39095	2.04773e-05	0.000246158	Significant	0.882731	0.786654	NPX ~ NPC1 * Age_c + Sex + Error(SampleID)
SEMA4C	ENSG00000168758	Oncology	Q9C0C4	OID21329	NPC1	0.391177	2.10766e-05	0.000252301	Significant	1.33034	1.41258	NPX ~ NPC1 * Age_c + Sex + Error(SampleID)
MFAP5	ENSG00000197614	Cardiometabolic	Q13361	OID20239	Age_c	0.446978	1.77699e-06	0.000254198	Significant	-0.321366	0.0939332	NPX ~ NPC1 * Age_c + Sex + Error(SampleID)
VSNL1	ENSG00000163032	Neurology_II	P62760	OID31105	NPC1	0.377187	2.13443e-05	0.000254441	Significant	0.788686	0.810902	NPX ~ NPC1 * Age_c + Sex + Error(SampleID)
CD63	ENSG00000135404	Neurology	P08962	OID20988	NPC1	0.381851	2.25775e-05	0.000268026	Significant	0.74	0.93426	NPX ~ NPC1 * Age_c + Sex + Error(SampleID)
PROK1	ENSG00000143125	Inflammation	P58294	OID20543	Age_c	0.461309	1.99756e-06	0.000272144	Significant	0.472736	0.165985	NPX ~ NPC1 * Age_c + Sex + Error(SampleID)
PLIN1	ENSG00000166819	Neurology	O60240	OID20835	NPC1	0.406798	2.32016e-05	0.000274297	Significant	-0.954627	-0.991743	NPX ~ NPC1 * Age_c + Sex + Error(SampleID)
ART3	ENSG00000156219	Cardiometabolic	Q13508	OID20346	NPC1	0.371094	2.36493e-05	0.000278439	Significant	-0.504747	-0.610316	NPX ~ NPC1 * Age_c + Sex + Error(SampleID)
PLXNA4	ENSG00000221866	Inflammation	Q9HCM2	OID20597	NPC1	0.353192	2.40999e-05	0.000282581	Significant	-1.33804	-1.2949	NPX ~ NPC1 * Age_c + Sex + Error(SampleID)
GBP4	ENSG00000162654	Neurology	Q96PP9	OID20845	NPC1	0.405182	2.49787e-05	0.000290504	Significant	-2.02643	-1.87429	NPX ~ NPC1 * Age_c + Sex + Error(SampleID)
CCL5	ENSG00000271503	Cardiometabolic	P13501	OID20412	NPC1	0.373849	2.49407e-05	0.000290504	Significant	-1.75898	-1.53134	NPX ~ NPC1 * Age_c + Sex + Error(SampleID)
CD38	ENSG00000004468	Oncology	P28907	OID21316	NPC1	0.385598	2.54707e-05	0.000295027	Significant	0.800234	0.756735	NPX ~ NPC1 * Age_c + Sex + Error(SampleID)
POMC	ENSG00000115138	Cardiometabolic_II	P01189	OID30282	NPC1	0.376893	2.57967e-05	0.000297598	Significant	1.54615	1.72624	NPX ~ NPC1 * Age_c + Sex + Error(SampleID)
PTPRR	ENSG00000153233	Neurology_II	Q15256	OID31099	NPC1	0.365269	2.61753e-05	0.000300754	Significant	0.628973	1.02525	NPX ~ NPC1 * Age_c + Sex + Error(SampleID)
SIAE	ENSG00000110013	Oncology	Q9HAT2	OID21503	NPC1	0.371367	2.65587e-05	0.000303938	Significant	-1.08811	-0.97439	NPX ~ NPC1 * Age_c + Sex + Error(SampleID)
MAP3K5	ENSG00000197442	Oncology	Q99683	OID21253	NPC1	0.390506	2.69775e-05	0.000306281	Significant	-3.76429	-3.39108	NPX ~ NPC1 * Age_c + Sex + Error(SampleID)
SERPINI1	ENSG00000163536	Inflammation_II	Q99574	OID30604	NPC1	0.36966	2.69067e-05	0.000306281	Significant	-0.93239	-0.892961	NPX ~ NPC1 * Age_c + Sex + Error(SampleID)
CD5	ENSG00000110448	Oncology	P06127	OID21449	NPC1	0.37483	2.73001e-05	0.000308718	Significant	0.559452	0.631423	NPX ~ NPC1 * Age_c + Sex + Error(SampleID)
MET	ENSG00000105976	Cardiometabolic	P08581	OID20269	NPC1	0.371401	2.76208e-05	0.000311114	Significant	-0.435893	-0.378682	NPX ~ NPC1 * Age_c + Sex + Error(SampleID)
DPP7	ENSG00000176978	Cardiometabolic	Q9UHL4	OID20142	NPC1	0.368174	2.78381e-05	0.000312333	Significant	-1.2115	-1.20948	NPX ~ NPC1 * Age_c + Sex + Error(SampleID)
PTPRN2	ENSG00000155093	Neurology	Q92932	OID20912	NPC1	0.381458	2.8015e-05	0.00031309	Significant	0.664703	0.866512	NPX ~ NPC1 * Age_c + Sex + Error(SampleID)
ACAN	ENSG00000157766	Cardiometabolic	P16112	OID20159	Age_c	0.437898	2.4639e-06	0.000320419	Significant	-0.242372	-0.0949565	NPX ~ NPC1 * Age_c + Sex + Error(SampleID)
MMP9	ENSG00000100985	Neurology	P14780	OID21103	NPC1	0.368447	2.88672e-05	0.000321358	Significant	-1.28154	-1.30667	NPX ~ NPC1 * Age_c + Sex + Error(SampleID)
TRIM5	ENSG00000132256	Inflammation	Q9C035	OID20526	NPC1	0.337831	2.93766e-05	0.000325761	Significant	-3.0493	-2.79581	NPX ~ NPC1 * Age_c + Sex + Error(SampleID)
EGF	ENSG00000138798	Inflammation	P01133	OID20698	NPC1	0.367171	3.09211e-05	0.000341565	Significant	-3.6561	-3.27546	NPX ~ NPC1 * Age_c + Sex + Error(SampleID)
CD28	ENSG00000178562	Oncology	P10747	OID21265	NPC1	0.385037	3.2299e-05	0.000355413	Significant	0.989899	1.01115	NPX ~ NPC1 * Age_c + Sex + Error(SampleID)
RNASE10	ENSG00000182545	Cardiometabolic_II	Q5GAN6	OID30238	NPC1	0.369079	3.32538e-05	0.000364518	Significant	1.14331	1.07537	NPX ~ NPC1 * Age_c + Sex + Error(SampleID)
RAB33A	ENSG00000134594	Cardiometabolic_II	Q14088	OID30122	NPC1	0.365637	3.36736e-05	0.000367711	Significant	-3.45206	-2.93713	NPX ~ NPC1 * Age_c + Sex + Error(SampleID)
SLAMF6	ENSG00000162739	Oncology	Q96DU3	OID21254	NPC1	0.382766	3.44058e-05	0.000374104	Significant	1.10378	1.09827	NPX ~ NPC1 * Age_c + Sex + Error(SampleID)
GIPC2	ENSG00000137960	Neurology_II	Q8TF65	OID31153	NPC1	0.361801	3.45206e-05	0.000374104	Significant	1.0552	1.02194	NPX ~ NPC1 * Age_c + Sex + Error(SampleID)
TBC1D23	ENSG00000036054	Oncology	Q9NUY8	OID21286	NPC1	0.375724	3.5031e-05	0.000376781	Significant	-3.18614	-2.74937	NPX ~ NPC1 * Age_c + Sex + Error(SampleID)
PLG	ENSG00000122194	Inflammation_II	P00747	OID30785	NPC1	0.362107	3.49866e-05	0.000376781	Significant	-0.464685	-0.446512	NPX ~ NPC1 * Age_c + Sex + Error(SampleID)
SUOX	ENSG00000139531	Neurology_II	P51687	OID31031	NPC1	0.360713	3.69289e-05	0.000395707	Significant	1.46241	1.42503	NPX ~ NPC1 * Age_c + Sex + Error(SampleID)
ENTPD5	ENSG00000187097	Cardiometabolic	O75356	OID20104	NPC1	0.390282	3.9744e-05	0.000424282	Significant	-0.372782	-0.371935	NPX ~ NPC1 * Age_c + Sex + Error(SampleID)
CA13	ENSG00000185015	Cardiometabolic	Q8N1Q1	OID20225	NPC1	0.359135	4.04677e-05	0.000430402	Significant	-3.57253	-3.10074	NPX ~ NPC1 * Age_c + Sex + Error(SampleID)
UPB1	ENSG00000100024	Cardiometabolic_II	Q9UBR1	OID30352	NPC1	0.377719	4.11801e-05	0.000436357	Significant	1.67204	1.6184	NPX ~ NPC1 * Age_c + Sex + Error(SampleID)
DNMBP	ENSG00000107554	Neurology	Q6XZF7	OID20956	NPC1	0.346057	4.14642e-05	0.000437745	Significant	-2.46326	-2.13398	NPX ~ NPC1 * Age_c + Sex + Error(SampleID)
GSTA3	ENSG00000174156	Oncology	Q16772	OID21242	NPC1	0.376082	4.208e-05	0.000440992	Significant	1.26983	1.40454	NPX ~ NPC1 * Age_c + Sex + Error(SampleID)
ACY1	ENSG00000243989	Cardiometabolic	Q03154	OID20137	NPC1	0.355402	4.20165e-05	0.000440992	Significant	0.759768	0.86042	NPX ~ NPC1 * Age_c + Sex + Error(SampleID)
FKBP14	ENSG00000106080	Neurology_II	Q9NWM8	OID31065	NPC1	0.358915	4.2253e-05	0.000441189	Significant	-1.97634	-1.57766	NPX ~ NPC1 * Age_c + Sex + Error(SampleID)
ATP6AP2	ENSG00000182220	Oncology	O75787	OID21178	NPC1	0.375683	4.29664e-05	0.000447007	Significant	0.58489	0.728201	NPX ~ NPC1 * Age_c + Sex + Error(SampleID)
DOK2	ENSG00000147443	Cardiometabolic	O60496	OID20138	NPC1	0.35682	4.33601e-05	0.000449468	Significant	-2.74866	-2.41743	NPX ~ NPC1 * Age_c + Sex + Error(SampleID)
KAZALD1	ENSG00000107821	Oncology	Q96I82	OID21339	NPC1	0.36814	4.38601e-05	0.00045301	Significant	1.00702	0.992214	NPX ~ NPC1 * Age_c + Sex + Error(SampleID)
SFRP4	ENSG00000106483	Inflammation_II	Q6FHJ7	OID30648	NPC1	0.350547	4.53002e-05	0.000465577	Significant	-0.581631	-0.689327	NPX ~ NPC1 * Age_c + Sex + Error(SampleID)
TLR4	ENSG00000136869	Inflammation_II	O00206	OID30428	NPC1	0.351187	4.5565e-05	0.000465577	Significant	0.501489	0.58415	NPX ~ NPC1 * Age_c + Sex + Error(SampleID)
BTN2A1	ENSG00000112763	Inflammation	Q7KYR7	OID20713	NPC1	0.354424	4.54541e-05	0.000465577	Significant	0.504537	0.45959	NPX ~ NPC1 * Age_c + Sex + Error(SampleID)
FOS	ENSG00000170345	Oncology_II	P01100	OID31221	NPC1	0.354629	4.60714e-05	0.000469076	Significant	-3.86975	-3.55874	NPX ~ NPC1 * Age_c + Sex + Error(SampleID)
CHCHD6	ENSG00000159685	Oncology_II	Q9BRQ6	OID31426	NPC1	0.352094	4.62877e-05	0.000469607	Significant	0.452683	0.483488	NPX ~ NPC1 * Age_c + Sex + Error(SampleID)
SPARC	ENSG00000113140	Oncology	P09486	OID21511	NPC1	0.350882	4.72355e-05	0.000477529	Significant	-0.857163	-0.853851	NPX ~ NPC1 * Age_c + Sex + Error(SampleID)
NCAN	ENSG00000130287	Neurology	O14594	OID21055	Age_c	0.422761	4.20287e-06	0.000501018	Significant	0.0118458	-0.103126	NPX ~ NPC1 * Age_c + Sex + Error(SampleID)
SMAD5	ENSG00000113658	Oncology	Q99717	OID21353	Age_c	0.440912	4.05451e-06	0.000501018	Significant	0.190266	0.0556691	NPX ~ NPC1 * Age_c + Sex + Error(SampleID)
CR1	ENSG00000203710	Inflammation_II	P17927	OID30697	NPC1	0.346281	5.03694e-05	0.000507419	Significant	0.472392	0.659752	NPX ~ NPC1 * Age_c + Sex + Error(SampleID)
SRC	ENSG00000197122	Oncology	P12931	OID21521	NPC1	0.351053	5.23244e-05	0.000525264	Significant	-3.04281	-2.63482	NPX ~ NPC1 * Age_c + Sex + Error(SampleID)
CRH	ENSG00000147571	Oncology	P06850	OID21257	NPC1	0.368142	5.27051e-05	0.000527235	Significant	-2.22348	-1.70731	NPX ~ NPC1 * Age_c + Sex + Error(SampleID)
CALB1	ENSG00000104327	Oncology	P05937	OID21306	Age_c	0.437014	4.62905e-06	0.000529748	Significant	1.55527	-0.0808665	NPX ~ NPC1 * Age_c + Sex + Error(SampleID)
SYTL4	ENSG00000102362	Cardiometabolic_II	Q96C24	OID30339	NPC1	0.378873	5.3571e-05	0.000532175	Significant	-2.64391	-2.1446	NPX ~ NPC1 * Age_c + Sex + Error(SampleID)
CMIP	ENSG00000153815	Oncology_II	Q8IY22	OID31406	NPC1	0.350839	5.34811e-05	0.000532175	Significant	-1.99683	-1.69823	NPX ~ NPC1 * Age_c + Sex + Error(SampleID)
PDCD1	ENSG00000188389	Oncology	Q15116	OID21396	NPC1	0.355496	5.49656e-05	0.000544141	Significant	0.629996	0.839063	NPX ~ NPC1 * Age_c + Sex + Error(SampleID)
MSTN	ENSG00000138379	Cardiometabolic	O14793	OID20115	NPC1	0.413003	5.6093e-05	0.000553386	Significant	-1.30156	-1.37325	NPX ~ NPC1 * Age_c + Sex + Error(SampleID)
TREML1	ENSG00000161911	Inflammation_II	Q86YW5	OID30682	NPC1	0.346219	5.87062e-05	0.000577177	Significant	-2.69613	-2.44194	NPX ~ NPC1 * Age_c + Sex + Error(SampleID)
CILP	ENSG00000138615	Cardiometabolic_II	O75339	OID30399	NPC1	0.341898	6.0732e-05	0.000594737	Significant	-0.901406	-1.04238	NPX ~ NPC1 * Age_c + Sex + Error(SampleID)
NPDC1	ENSG00000107281	Cardiometabolic	Q9NQX5	OID20205	NPC1	0.341093	6.09081e-05	0.000594737	Significant	0.538874	0.622195	NPX ~ NPC1 * Age_c + Sex + Error(SampleID)
CRACR2A	ENSG00000130038	Oncology	Q9BSW2	OID21249	NPC1	0.36331	6.12004e-05	0.000595559	Significant	-3.8778	-3.50138	NPX ~ NPC1 * Age_c + Sex + Error(SampleID)
TNFRSF9	ENSG00000049249	Neurology	Q07011	OID20985	NPC1	0.350539	6.32617e-05	0.000613531	Significant	0.551305	0.728778	NPX ~ NPC1 * Age_c + Sex + Error(SampleID)
GHR	ENSG00000112964	Inflammation_II	P10912	OID30574	NPC1	0.34034	6.43027e-05	0.00062152	Significant	-0.630642	-0.721222	NPX ~ NPC1 * Age_c + Sex + Error(SampleID)
ESYT2	ENSG00000117868	Neurology_II	A0FGR8	OID31134	NPC1	0.344532	6.45301e-05	0.000621619	Significant	-3.58648	-3.03765	NPX ~ NPC1 * Age_c + Sex + Error(SampleID)
C2CD2L	ENSG00000172375	Neurology	O14523	OID20864	NPC1	0.372045	6.74793e-05	0.000647847	Significant	-2.72904	-2.459	NPX ~ NPC1 * Age_c + Sex + Error(SampleID)
RBPMS2	ENSG00000166831	Cardiometabolic_II	Q6ZRY4	OID30257	NPC1	0.346812	6.88318e-05	0.000658622	Significant	-3.86992	-3.32265	NPX ~ NPC1 * Age_c + Sex + Error(SampleID)
IFNGR1	ENSG00000027697	Inflammation	P15260	OID20678	NPC1	0.340262	7.00106e-05	0.000667667	Significant	0.387538	0.356015	NPX ~ NPC1 * Age_c + Sex + Error(SampleID)
IL7	ENSG00000104432	Inflammation	P13232	OID20535	NPC1	0.350604	7.07653e-05	0.000672623	Significant	-1.05225	-1.10245	NPX ~ NPC1 * Age_c + Sex + Error(SampleID)
PTPN1	ENSG00000196396	Neurology	P18031	OID20908	NPC1	0.330188	7.12352e-05	0.000674847	Significant	-2.62444	-2.31359	NPX ~ NPC1 * Age_c + Sex + Error(SampleID)
MIA	ENSG00000261857	Oncology	Q16674	OID21531	Age_c	0.411681	6.16223e-06	0.000678083	Significant	0.108664	-0.0749749	NPX ~ NPC1 * Age_c + Sex + Error(SampleID)
TWF2	ENSG00000247596	Cardiometabolic_II	Q6IBS0	OID30386	NPC1	0.338626	7.65366e-05	0.000722677	Significant	-1.86701	-1.60564	NPX ~ NPC1 * Age_c + Sex + Error(SampleID)
SLC27A4	ENSG00000167114	Neurology	Q6P1M0	OID20814	NPC1	0.367132	7.68365e-05	0.000723122	Significant	-3.90738	-3.51199	NPX ~ NPC1 * Age_c + Sex + Error(SampleID)
MAP2K6	ENSG00000108984	Inflammation	P52564	OID20552	NPC1	0.301753	7.71496e-05	0.000723688	Significant	-2.99003	-2.77704	NPX ~ NPC1 * Age_c + Sex + Error(SampleID)
ENPP2	ENSG00000136960	Cardiometabolic	Q13822	OID20288	Age_c	0.408538	6.86048e-06	0.000726957	Significant	0.106371	-0.0480487	NPX ~ NPC1 * Age_c + Sex + Error(SampleID)
HSPB6	ENSG00000004776	Oncology	O14558	OID21408	NPC1	0.335863	7.84017e-05	0.00073303	Significant	-0.742267	-0.806756	NPX ~ NPC1 * Age_c + Sex + Error(SampleID)
IGFBP1	ENSG00000146678	Cardiometabolic	P08833	OID20246	NPC1	0.332097	8.04626e-05	0.000749849	Significant	1.76248	1.98623	NPX ~ NPC1 * Age_c + Sex + Error(SampleID)
KLK13	ENSG00000167759	Oncology	Q9UKR3	OID21291	NPC1	0.347222	8.15626e-05	0.000757631	Significant	0.700321	0.617319	NPX ~ NPC1 * Age_c + Sex + Error(SampleID)
TXNDC5	ENSG00000239264	Neurology	Q8NBS9	OID21012	NPC1	0.335204	8.36748e-05	0.000774737	Significant	-0.900205	-0.80457	NPX ~ NPC1 * Age_c + Sex + Error(SampleID)
FCER2	ENSG00000104921	Neurology	P06734	OID21133	NPC1	0.332353	8.68693e-05	0.000801719	Significant	0.767205	0.821444	NPX ~ NPC1 * Age_c + Sex + Error(SampleID)
CD8A	ENSG00000153563	Neurology	P01732	OID21018	NPC1	0.332758	8.79824e-05	0.000809381	Significant	1.20337	1.2029	NPX ~ NPC1 * Age_c + Sex + Error(SampleID)
PTGDS	ENSG00000107317	Cardiometabolic	P41222	OID20408	NPC1	0.330305	8.94151e-05	0.000819925	Significant	0.396458	0.401832	NPX ~ NPC1 * Age_c + Sex + Error(SampleID)
ADGRF5	ENSG00000069122	Cardiometabolic_II	Q8IZF2	OID30349	NPC1	0.346648	9.05738e-05	0.000827897	Significant	-0.424091	-0.434986	NPX ~ NPC1 * Age_c + Sex + Error(SampleID)
EDDM3B	ENSG00000181552	Oncology_II	P56851	OID31365	Sex	0.455871	1.28387e-06	0.00083456	Significant	0.522518	0.773391	NPX ~ NPC1 * Age_c + Sex + Error(SampleID)
XG	ENSG00000124343	Cardiometabolic	P55808	OID20259	Sex	0.452398	1.45851e-06	0.00083456	Significant	-0.100012	-0.300699	NPX ~ NPC1 * Age_c + Sex + Error(SampleID)
GFER	ENSG00000127554	Oncology	P55789	OID21259	NPC1	0.349454	9.25577e-05	0.000843336	Significant	0.905998	0.914072	NPX ~ NPC1 * Age_c + Sex + Error(SampleID)
PDIA3	ENSG00000167004	Inflammation_II	P30101	OID30573	NPC1	0.331551	9.31105e-05	0.00084568	Significant	-0.840762	-0.727157	NPX ~ NPC1 * Age_c + Sex + Error(SampleID)
UNC5D	ENSG00000156687	Inflammation_II	Q6UXZ4	OID30447	Age_c	0.402158	8.51695e-06	0.00087025	Significant	0.31175	-0.0978452	NPX ~ NPC1 * Age_c + Sex + Error(SampleID)
PLA2G2A	ENSG00000188257	Cardiometabolic	P14555	OID20274	NPC1	0.329138	9.67051e-05	0.000875548	Significant	1.5413	1.37305	NPX ~ NPC1 * Age_c + Sex + Error(SampleID)
NEXN	ENSG00000162614	Inflammation_II	Q0ZGT2	OID30678	NPC1	0.329767	9.74926e-05	0.000877942	Significant	-2.02844	-1.80879	NPX ~ NPC1 * Age_c + Sex + Error(SampleID)
KLRK1	ENSG00000213809	Neurology_II	P26718	OID31082	NPC1	0.328913	9.75832e-05	0.000877942	Significant	0.60672	0.611494	NPX ~ NPC1 * Age_c + Sex + Error(SampleID)
BNIP2	ENSG00000140299	Cardiometabolic_II	Q12982	OID30292	NPC1	0.356037	9.83544e-05	0.000882107	Significant	-2.51351	-2.02554	NPX ~ NPC1 * Age_c + Sex + Error(SampleID)
CXCL9	ENSG00000138755	Inflammation	Q07325	OID20675	NPC1	0.325465	0.000100277	0.000896539	Significant	1.11622	1.29968	NPX ~ NPC1 * Age_c + Sex + Error(SampleID)
AHNAK2	ENSG00000185567	Cardiometabolic_II	Q8IVF2	OID30244	NPC1	0.331744	0.00010206	0.000909635	Significant	-0.479302	-0.61374	NPX ~ NPC1 * Age_c + Sex + Error(SampleID)
SPINT3	ENSG00000101446	Oncology_II	P49223	OID31509	Age_c	0.399663	9.26313e-06	0.000913855	Significant	0.662053	0.348098	NPX ~ NPC1 * Age_c + Sex + Error(SampleID)
LTA4H	ENSG00000111144	Oncology	P09960	OID21452	NPC1	0.326626	0.000103526	0.000915542	Significant	1.64414	1.65655	NPX ~ NPC1 * Age_c + Sex + Error(SampleID)
KIR2DL2	ENSG00000276011	Oncology_II	P43627	OID31431	NPC1	0.322537	0.000103769	0.000915542	Significant	1.135	1.344	NPX ~ NPC1 * Age_c + Sex + Error(SampleID)
DPP10	ENSG00000175497	Inflammation	Q8N608	OID20527	NPC1	0.338564	0.00010345	0.000915542	Significant	0.716784	0.71906	NPX ~ NPC1 * Age_c + Sex + Error(SampleID)
EPHA4	ENSG00000116106	Inflammation_II	P54764	OID30622	NPC1	0.322137	0.000104002	0.000915542	Significant	0.454426	0.655593	NPX ~ NPC1 * Age_c + Sex + Error(SampleID)
PF4	ENSG00000163737	Inflammation_II	P02776	OID30764	NPC1	0.325382	0.000104645	0.00091837	Significant	-1.86895	-1.84425	NPX ~ NPC1 * Age_c + Sex + Error(SampleID)
VAV3	ENSG00000134215	Neurology_II	Q9UKW4	OID30795	NPC1	0.343224	0.000108088	0.0009428	Significant	-4.33217	-3.69062	NPX ~ NPC1 * Age_c + Sex + Error(SampleID)
TGFA	ENSG00000163235	Inflammation	P01135	OID20600	NPC1	0.306011	0.000108048	0.0009428	Significant	-1.04902	-1.02572	NPX ~ NPC1 * Age_c + Sex + Error(SampleID)
CEACAM21	ENSG00000007129	Inflammation	Q3KPI0	OID20548	NPC1	0.309073	0.000108674	0.000945037	Significant	1.33236	1.33637	NPX ~ NPC1 * Age_c + Sex + Error(SampleID)
FURIN	ENSG00000140564	Oncology	P09958	OID21514	NPC1	0.322323	0.000113351	0.000982716	Significant	-0.456201	-0.499596	NPX ~ NPC1 * Age_c + Sex + Error(SampleID)
PRKG1	ENSG00000185532	Inflammation_II	Q13976	OID30621	NPC1	0.325302	0.000115417	0.000993321	Significant	-3.90208	-3.30675	NPX ~ NPC1 * Age_c + Sex + Error(SampleID)
CD40LG	ENSG00000102245	Inflammation	P29965	OID20616	NPC1	0.333706	0.000115797	0.000993321	Significant	-2.19485	-2.04127	NPX ~ NPC1 * Age_c + Sex + Error(SampleID)
NID2	ENSG00000087303	Neurology	Q14112	OID21085	NPC1	0.322287	0.000115785	0.000993321	Significant	-1.34908	-1.34011	NPX ~ NPC1 * Age_c + Sex + Error(SampleID)
LAT	ENSG00000213658	Inflammation	O43561	OID20640	NPC1	0.333646	0.000115963	0.000993321	Significant	-1.3786	-1.31704	NPX ~ NPC1 * Age_c + Sex + Error(SampleID)
MOG	ENSG00000204655	Oncology	Q16653	OID21384	NPC1	0.336096	0.000117904	0.00100694	Significant	0.470094	0.572748	NPX ~ NPC1 * Age_c + Sex + Error(SampleID)
KIAA0319	ENSG00000137261	Neurology_II	Q5VV43	OID31094	Age_c	0.394413	1.10426e-05	0.00101913	Significant	0.681706	-0.0789313	NPX ~ NPC1 * Age_c + Sex + Error(SampleID)
EPHA1	ENSG00000146904	Inflammation	P21709	OID20677	Age_c	0.394896	1.08663e-05	0.00101913	Significant	0.302912	0.0478913	NPX ~ NPC1 * Age_c + Sex + Error(SampleID)
CFHR5	ENSG00000134389	Inflammation_II	Q9BXR6	OID30716	NPC1	0.317777	0.000121528	0.0010348	Significant	-0.380867	-0.487931	NPX ~ NPC1 * Age_c + Sex + Error(SampleID)
SUSD1	ENSG00000106868	Cardiometabolic	Q6UWL2	OID20072	NPC1	0.339022	0.000126495	0.0010739	Significant	-1.41833	-1.29308	NPX ~ NPC1 * Age_c + Sex + Error(SampleID)
ALDH1A1	ENSG00000165092	Neurology	P00352	OID21128	NPC1	0.319188	0.000127664	0.00108061	Significant	1.40379	1.34721	NPX ~ NPC1 * Age_c + Sex + Error(SampleID)
MINDY1	ENSG00000143409	Oncology_II	Q8N5J2	OID31399	NPC1	0.321462	0.000128819	0.00108082	Significant	-3.52702	-3.06944	NPX ~ NPC1 * Age_c + Sex + Error(SampleID)
DKK4	ENSG00000104371	Neurology	Q9UBT3	OID20934	NPC1	0.316884	0.000128822	0.00108082	Significant	0.652871	0.620019	NPX ~ NPC1 * Age_c + Sex + Error(SampleID)
SHISA5	ENSG00000164054	Cardiometabolic_II	Q8N114	OID30387	NPC1	0.31781	0.000128525	0.00108082	Significant	0.374354	0.381115	NPX ~ NPC1 * Age_c + Sex + Error(SampleID)
DNAJB6	ENSG00000105993	Inflammation_II	O75190	OID30613	NPC1	0.321653	0.000129242	0.00108117	Significant	-3.00558	-2.52994	NPX ~ NPC1 * Age_c + Sex + Error(SampleID)
ICAM3	ENSG00000076662	Cardiometabolic	P32942	OID20277	NPC1	0.317014	0.00012962	0.00108117	Significant	0.355147	0.414473	NPX ~ NPC1 * Age_c + Sex + Error(SampleID)
PI3	ENSG00000124102	Cardiometabolic	P19957	OID20326	Age_c	0.391658	1.21023e-05	0.00108202	Significant	0.473807	0.0703526	NPX ~ NPC1 * Age_c + Sex + Error(SampleID)
CCL27	ENSG00000213927	Cardiometabolic	Q9Y4X3	OID20121	NPC1	0.318399	0.000134062	0.00111497	Significant	0.648391	0.589836	NPX ~ NPC1 * Age_c + Sex + Error(SampleID)
PLA2G10	ENSG00000069764	Neurology	O15496	OID21002	NPC1	0.30862	0.000135507	0.00112372	Significant	-0.989178	-0.875877	NPX ~ NPC1 * Age_c + Sex + Error(SampleID)
TMEM106A	ENSG00000184988	Oncology_II	Q96A25	OID31411	NPC1	0.317649	0.000137331	0.00113229	Significant	-1.29838	-1.14823	NPX ~ NPC1 * Age_c + Sex + Error(SampleID)
CDH23	ENSG00000107736	Neurology_II	Q9H251	OID31074	NPC1	0.31585	0.000137017	0.00113229	Significant	0.414862	0.443273	NPX ~ NPC1 * Age_c + Sex + Error(SampleID)
INSL3	ENSG00000248099	Neurology_II	P51460	OID31129	Age_c	0.389113	1.31671e-05	0.00114154	Significant	0.360059	0.237226	NPX ~ NPC1 * Age_c + Sex + Error(SampleID)
GRAP2	ENSG00000100351	Cardiometabolic	O75791	OID20192	NPC1	0.317608	0.000141723	0.00116514	Significant	-1.93435	-1.78921	NPX ~ NPC1 * Age_c + Sex + Error(SampleID)
KLRB1	ENSG00000111796	Inflammation	Q12918	OID20629	NPC1	0.326606	0.000143312	0.00117483	Significant	0.551111	0.610559	NPX ~ NPC1 * Age_c + Sex + Error(SampleID)
NFATC1	ENSG00000131196	Inflammation	O95644	OID20545	NPC1	0.288154	0.000148644	0.00121506	Significant	-1.67584	-1.60725	NPX ~ NPC1 * Age_c + Sex + Error(SampleID)
ASS1	ENSG00000130707	Cardiometabolic_II	P00966	OID30170	NPC1	0.312222	0.000150898	0.00122997	Significant	0.908507	1.09042	NPX ~ NPC1 * Age_c + Sex + Error(SampleID)
SIT1	ENSG00000137078	Inflammation	Q9Y3P8	OID20462	NPC1	0.332281	0.000152278	0.00123769	Significant	0.911938	0.906642	NPX ~ NPC1 * Age_c + Sex + Error(SampleID)
SCRG1	ENSG00000164106	Cardiometabolic_II	O75711	OID30333	Age_c	0.393335	1.4873e-05	0.00125152	Significant	-0.0231274	-0.10059	NPX ~ NPC1 * Age_c + Sex + Error(SampleID)
DNER	ENSG00000187957	Inflammation	Q8NFT8	OID20712	Age_c	0.383577	1.58002e-05	0.00129155	Significant	0.182004	-0.0475306	NPX ~ NPC1 * Age_c + Sex + Error(SampleID)
GIPC3	ENSG00000179855	Oncology_II	Q8TF64	OID31507	NPC1	0.314061	0.000160531	0.00130108	Significant	-3.42445	-2.98444	NPX ~ NPC1 * Age_c + Sex + Error(SampleID)
SDC1	ENSG00000115884	Cardiometabolic	P18827	OID20169	NPC1	0.310937	0.00016319	0.00131889	Significant	0.779802	0.888635	NPX ~ NPC1 * Age_c + Sex + Error(SampleID)
DAB2	ENSG00000153071	Oncology	P98082	OID21428	NPC1	0.303226	0.000167296	0.00134826	Significant	-1.33012	-1.20739	NPX ~ NPC1 * Age_c + Sex + Error(SampleID)
TAFA5	ENSG00000219438	Oncology	Q7Z5A7	OID21321	NPC1	0.320875	0.000170937	0.00137374	Significant	0.612777	0.633148	NPX ~ NPC1 * Age_c + Sex + Error(SampleID)
CLIP2	ENSG00000106665	Inflammation	Q9UDT6	OID20559	NPC1	0.274123	0.000178866	0.00143343	Significant	-1.82824	-1.6878	NPX ~ NPC1 * Age_c + Sex + Error(SampleID)
SEZ6L	ENSG00000100095	Oncology	Q9BYH1	OID21488	Age_c	0.378265	1.87947e-05	0.00147421	Significant	0.100723	-0.095994	NPX ~ NPC1 * Age_c + Sex + Error(SampleID)
PTPRZ1	ENSG00000106278	Cardiometabolic_II	P23471	OID30343	Age_c	0.385639	1.90653e-05	0.00147421	Significant	0.142245	-0.0947268	NPX ~ NPC1 * Age_c + Sex + Error(SampleID)
TPK1	ENSG00000196511	Cardiometabolic_II	Q9H3S4	OID30338	NPC1	0.325582	0.000187688	0.00149993	Significant	0.538577	0.532956	NPX ~ NPC1 * Age_c + Sex + Error(SampleID)
CLPS	ENSG00000137392	Neurology	P04118	OID21156	NPC1	0.305015	0.000188904	0.00150239	Significant	0.986862	0.891318	NPX ~ NPC1 * Age_c + Sex + Error(SampleID)
FGF23	ENSG00000118972	Oncology	Q9GZV9	OID21411	NPC1	0.312757	0.000189297	0.00150239	Significant	0.781181	0.87997	NPX ~ NPC1 * Age_c + Sex + Error(SampleID)
TGFB1	ENSG00000105329	Inflammation	P01137	OID20621	NPC1	0.316796	0.000189571	0.00150239	Significant	-0.523943	-0.523142	NPX ~ NPC1 * Age_c + Sex + Error(SampleID)
PDZD2	ENSG00000133401	Cardiometabolic_II	O15018	OID30151	NPC1	0.307095	0.000193089	0.00152184	Significant	-1.97943	-1.77202	NPX ~ NPC1 * Age_c + Sex + Error(SampleID)
BDNF	ENSG00000176697	Cardiometabolic_II	P23560	OID30373	NPC1	0.306009	0.000193023	0.00152184	Significant	-1.40588	-1.36418	NPX ~ NPC1 * Age_c + Sex + Error(SampleID)
TMPRSS5	ENSG00000166682	Neurology	Q9H3S3	OID20947	NPC1	0.307499	0.000196381	0.00154354	Significant	0.658407	0.735899	NPX ~ NPC1 * Age_c + Sex + Error(SampleID)
DPP4	ENSG00000197635	Cardiometabolic	P27487	OID20406	Age_c	0.375518	2.05484e-05	0.00154708	Significant	-0.160887	-0.0473703	NPX ~ NPC1 * Age_c + Sex + Error(SampleID)
RARRES1	ENSG00000118849	Oncology	P49788	OID21177	NPC1	0.322376	0.000198645	0.00155705	Significant	0.772072	0.738164	NPX ~ NPC1 * Age_c + Sex + Error(SampleID)
RAB6B	ENSG00000154917	Neurology	Q9NRW1	OID20817	NPC1	0.333996	0.000200747	0.00156922	Significant	-1.65072	-1.35193	NPX ~ NPC1 * Age_c + Sex + Error(SampleID)
ITGB5	ENSG00000082781	Oncology	P18084	OID21522	NPC1	0.306711	0.000203261	0.00158455	Significant	-0.521287	-0.437608	NPX ~ NPC1 * Age_c + Sex + Error(SampleID)
MYDGF	ENSG00000074842	Cardiometabolic_II	Q969H8	OID30313	NPC1	0.331785	0.00020448	0.00158972	Significant	-2.48075	-2.00263	NPX ~ NPC1 * Age_c + Sex + Error(SampleID)
LILRA6	ENSG00000244482	Cardiometabolic_II	Q6PI73	OID30346	NPC1	0.314155	0.000207106	0.00160578	Significant	1.57992	1.55024	NPX ~ NPC1 * Age_c + Sex + Error(SampleID)
NFASC	ENSG00000163531	Inflammation	O94856	OID20634	NPC1	0.31356	0.000207758	0.00160647	Significant	0.397741	0.406081	NPX ~ NPC1 * Age_c + Sex + Error(SampleID)
TBC1D5	ENSG00000131374	Inflammation	Q92609	OID20521	NPC1	0.27834	0.00020908	0.00161234	Significant	-2.46264	-2.30663	NPX ~ NPC1 * Age_c + Sex + Error(SampleID)
DLG4	ENSG00000132535	Neurology_II	P78352	OID31071	NPC1	0.304235	0.000216268	0.00166329	Significant	-3.3263	-2.84037	NPX ~ NPC1 * Age_c + Sex + Error(SampleID)
DPP6	ENSG00000130226	Oncology	P42658	OID21354	NPC1	0.3118	0.000218509	0.00167601	Significant	0.7031	0.781778	NPX ~ NPC1 * Age_c + Sex + Error(SampleID)
SNAP23	ENSG00000092531	Cardiometabolic	O00161	OID20218	NPC1	0.302293	0.000225897	0.00172805	Significant	-2.99074	-2.60114	NPX ~ NPC1 * Age_c + Sex + Error(SampleID)
IGFBP3	ENSG00000146674	Cardiometabolic	P17936	OID20398	NPC1	0.296975	0.000233178	0.00177899	Significant	-0.493886	-0.553215	NPX ~ NPC1 * Age_c + Sex + Error(SampleID)
NUDT2	ENSG00000164978	Oncology	P50583	OID21308	NPC1	0.309748	0.000241413	0.00183692	Significant	-0.986728	-0.877167	NPX ~ NPC1 * Age_c + Sex + Error(SampleID)
IGDCC4	ENSG00000103742	Cardiometabolic_II	Q8TDY8	OID30402	NPC1	0.293716	0.000247516	0.00187837	Significant	-0.472051	-0.515086	NPX ~ NPC1 * Age_c + Sex + Error(SampleID)
LRTM2	ENSG00000166159	Neurology_II	Q8N967	OID31020	NPC1	0.292188	0.000252131	0.00190725	Significant	0.621301	0.833567	NPX ~ NPC1 * Age_c + Sex + Error(SampleID)
CRIM1	ENSG00000150938	Inflammation	Q9NZV1	OID20701	NPC1	0.29782	0.000252656	0.00190725	Significant	0.464153	0.368457	NPX ~ NPC1 * Age_c + Sex + Error(SampleID)
ADGRB3	ENSG00000135298	Neurology	O60242	OID20974	NPC1	0.295383	0.000256525	0.00193137	Significant	0.53923	0.578147	NPX ~ NPC1 * Age_c + Sex + Error(SampleID)
ODAM	ENSG00000109205	Neurology	A1E959	OID20793	Age_c	0.399763	2.69379e-05	0.00197614	Significant	0.761296	-0.163764	NPX ~ NPC1 * Age_c + Sex + Error(SampleID)
CCL20	ENSG00000115009	Inflammation	P78556	OID20671	NPC1	0.304213	0.000270531	0.00203147	Significant	1.12814	1.21551	NPX ~ NPC1 * Age_c + Sex + Error(SampleID)
PPP1R14A	ENSG00000167641	Neurology_II	Q96A00	OID31011	NPC1	0.295672	0.000271399	0.00203265	Significant	-2.4471	-2.17353	NPX ~ NPC1 * Age_c + Sex + Error(SampleID)
CEACAM16	ENSG00000213892	Oncology_II	Q2WEN9	OID31495	NPC1	0.289842	0.000279537	0.00208814	Significant	-0.906641	-1.03858	NPX ~ NPC1 * Age_c + Sex + Error(SampleID)
CRYBB2	ENSG00000244752	Neurology_II	P43320	OID31081	NPC1	0.293506	0.000281637	0.00209834	Significant	-0.506494	-0.494	NPX ~ NPC1 * Age_c + Sex + Error(SampleID)
ECHDC3	ENSG00000134463	Cardiometabolic_II	Q96DC8	OID30293	NPC1	0.305635	0.000292139	0.00217093	Significant	1.51122	1.5746	NPX ~ NPC1 * Age_c + Sex + Error(SampleID)
PLXNB3	ENSG00000198753	Cardiometabolic	Q9ULL4	OID20160	NPC1	0.293102	0.000296197	0.00219539	Significant	-1.16854	-0.99995	NPX ~ NPC1 * Age_c + Sex + Error(SampleID)
PDLIM5	ENSG00000163110	Neurology_II	Q96HC4	OID31063	NPC1	0.291951	0.000304349	0.00224998	Significant	-2.11737	-1.83315	NPX ~ NPC1 * Age_c + Sex + Error(SampleID)
SULT2A1	ENSG00000105398	Inflammation	Q06520	OID20508	NPC1	0.271998	0.000306255	0.00225823	Significant	1.28274	1.4257	NPX ~ NPC1 * Age_c + Sex + Error(SampleID)
CD226	ENSG00000150637	Inflammation_II	Q15762	OID30556	NPC1	0.290037	0.000311687	0.00229238	Significant	-0.919702	-0.856434	NPX ~ NPC1 * Age_c + Sex + Error(SampleID)
GPC5	ENSG00000179399	Neurology	P78333	OID20944	NPC1	0.288532	0.000331011	0.00242826	Significant	-0.817196	-0.844145	NPX ~ NPC1 * Age_c + Sex + Error(SampleID)
COL4A1	ENSG00000187498	Cardiometabolic	P02462	OID20208	Age_c	0.359598	3.42228e-05	0.00244779	Significant	2.63762	-0.071565	NPX ~ NPC1 * Age_c + Sex + Error(SampleID)
NELL1	ENSG00000165973	Oncology	Q92832	OID21494	NPC1	0.286003	0.000346593	0.00253607	Significant	-0.657857	-0.602305	NPX ~ NPC1 * Age_c + Sex + Error(SampleID)
YES1	ENSG00000176105	Oncology	P07947	OID21348	NPC1	0.295717	0.000359392	0.00262301	Significant	-1.84848	-1.61549	NPX ~ NPC1 * Age_c + Sex + Error(SampleID)
PRDX5	ENSG00000126432	Inflammation	P30044	OID20644	NPC1	0.293609	0.000361549	0.00262399	Significant	-1.98166	-1.94704	NPX ~ NPC1 * Age_c + Sex + Error(SampleID)
CNDP1	ENSG00000150656	Cardiometabolic	Q96KN2	OID20347	NPC1	0.280744	0.000364111	0.00262399	Significant	-1.24406	-1.64532	NPX ~ NPC1 * Age_c + Sex + Error(SampleID)
RTBDN	ENSG00000132026	Oncology	Q9BSG5	OID21343	NPC1	0.292839	0.000363855	0.00262399	Significant	0.534095	0.712238	NPX ~ NPC1 * Age_c + Sex + Error(SampleID)
CDNF	ENSG00000185267	Oncology	Q49AH0	OID21318	NPC1	0.294615	0.000361534	0.00262399	Significant	-0.49228	-0.607496	NPX ~ NPC1 * Age_c + Sex + Error(SampleID)
MENT		Inflammation_II	Q9BUN1	OID30595	NPC1	0.285241	0.000364029	0.00262399	Significant	-0.256108	-0.222215	NPX ~ NPC1 * Age_c + Sex + Error(SampleID)
ISLR2	ENSG00000167178	Neurology	Q6UXK2	OID20889	Age_c	0.388472	3.78012e-05	0.00263778	Significant	0.0734869	-0.0804733	NPX ~ NPC1 * Age_c + Sex + Error(SampleID)
IRAG2	ENSG00000118308	Cardiometabolic	Q12912	OID20085	NPC1	0.294035	0.000376584	0.00270705	Significant	-1.87226	-1.64011	NPX ~ NPC1 * Age_c + Sex + Error(SampleID)
RTN4R	ENSG00000040608	Oncology	Q9BZR6	OID21424	NPC1	0.264782	0.000378375	0.00271311	Significant	0.391875	0.27454	NPX ~ NPC1 * Age_c + Sex + Error(SampleID)
IQGAP2	ENSG00000145703	Oncology	Q13576	OID21361	NPC1	0.293127	0.000386866	0.00276397	Significant	-3.36727	-2.76612	NPX ~ NPC1 * Age_c + Sex + Error(SampleID)
HAO1	ENSG00000101323	Oncology	Q9UJM8	OID21395	NPC1	0.275893	0.0003874	0.00276397	Significant	1.95595	1.92718	NPX ~ NPC1 * Age_c + Sex + Error(SampleID)
PCDHB15	ENSG00000113248	Oncology_II	Q9Y5E8	OID31377	NPC1	0.281903	0.000394576	0.00280816	Significant	0.813723	0.790334	NPX ~ NPC1 * Age_c + Sex + Error(SampleID)
IL6ST	ENSG00000134352	Cardiometabolic	P40189	OID20147	NPC1	0.277196	0.000399456	0.00283584	Significant	0.196674	0.232517	NPX ~ NPC1 * Age_c + Sex + Error(SampleID)
DAAM1	ENSG00000100592	Inflammation_II	Q9Y4D1	OID30664	NPC1	0.281342	0.000404058	0.00286141	Significant	-1.7947	-1.6207	NPX ~ NPC1 * Age_c + Sex + Error(SampleID)
STX4	ENSG00000103496	Oncology	Q12846	OID21326	NPC1	0.290408	0.000416857	0.00294476	Significant	-2.57832	-2.20315	NPX ~ NPC1 * Age_c + Sex + Error(SampleID)
SKAP2	ENSG00000005020	Inflammation	O75563	OID20761	NPC1	0.281131	0.000418722	0.00295065	Significant	-3.15516	-2.64554	NPX ~ NPC1 * Age_c + Sex + Error(SampleID)
VTI1A	ENSG00000151532	Inflammation_II	Q96AJ9	OID30640	NPC1	0.280892	0.000423215	0.00297499	Significant	-2.04864	-1.68178	NPX ~ NPC1 * Age_c + Sex + Error(SampleID)
LACRT	ENSG00000135413	Oncology_II	Q9GZZ8	OID31367	NPC1	0.273767	0.000424988	0.00298012	Significant	1.06675	1.58887	NPX ~ NPC1 * Age_c + Sex + Error(SampleID)
SNED1	ENSG00000162804	Cardiometabolic_II	Q8TER0	OID30205	NPC1	0.281116	0.000439846	0.00307677	Significant	0.663559	0.726971	NPX ~ NPC1 * Age_c + Sex + Error(SampleID)
PON1	ENSG00000005421	Inflammation_II	P27169	OID30704	NPC1	0.275573	0.000442633	0.00308872	Significant	-0.386113	-0.389948	NPX ~ NPC1 * Age_c + Sex + Error(SampleID)
SEZ6	ENSG00000063015	Neurology_II	Q53EL9	OID30968	Age_c	0.3817	4.61927e-05	0.00308881	Significant	0.440642	-0.11011	NPX ~ NPC1 * Age_c + Sex + Error(SampleID)
TIMP4	ENSG00000157150	Neurology	Q99727	OID21147	Age_c	0.349908	4.64239e-05	0.00308881	Significant	-0.703955	0.0516837	NPX ~ NPC1 * Age_c + Sex + Error(SampleID)
SNAP29	ENSG00000099940	Oncology	O95721	OID21506	NPC1	0.27759	0.000454446	0.00315915	Significant	-2.75601	-2.40478	NPX ~ NPC1 * Age_c + Sex + Error(SampleID)
PLB1	ENSG00000163803	Neurology_II	Q6P1J6	OID31110	NPC1	0.275014	0.000454936	0.00315915	Significant	-0.883378	-0.866781	NPX ~ NPC1 * Age_c + Sex + Error(SampleID)
SERPINA9	ENSG00000170054	Oncology	Q86WD7	OID21284	Age_c	0.362148	5.06899e-05	0.00322275	Significant	0.00888591	-0.134858	NPX ~ NPC1 * Age_c + Sex + Error(SampleID)
RTN4R	ENSG00000040608	Oncology	Q9BZR6	OID21424	Age_c	0.354636	5.04215e-05	0.00322275	Significant	0.391875	0.0287865	NPX ~ NPC1 * Age_c + Sex + Error(SampleID)
CRTAM	ENSG00000109943	Neurology	O95727	OID20914	NPC1	0.276762	0.000465606	0.00322542	Significant	0.610831	0.637212	NPX ~ NPC1 * Age_c + Sex + Error(SampleID)
CSPG5	ENSG00000114646	Neurology_II	O95196	OID30843	NPC1	0.271218	0.000478643	0.00330772	Significant	0.769164	1.15444	NPX ~ NPC1 * Age_c + Sex + Error(SampleID)
CA5A	ENSG00000174990	Cardiometabolic	P35218	OID20075	NPC1	0.294448	0.000479968	0.00330889	Significant	1.39871	1.50568	NPX ~ NPC1 * Age_c + Sex + Error(SampleID)
APCS	ENSG00000132703	Inflammation_II	P02743	OID30778	NPC1	0.272069	0.000481309	0.00331015	Significant	-0.895652	-0.975424	NPX ~ NPC1 * Age_c + Sex + Error(SampleID)
BRK1	ENSG00000254999	Neurology	Q8WUW1	OID20883	NPC1	0.299692	0.000487983	0.00334801	Significant	-0.472699	-0.482774	NPX ~ NPC1 * Age_c + Sex + Error(SampleID)
COL5A1	ENSG00000130635	Inflammation_II	P20908	OID30587	Age_c	0.345005	5.40866e-05	0.00336395	Significant	-0.118035	-0.100096	NPX ~ NPC1 * Age_c + Sex + Error(SampleID)
NOTCH2	ENSG00000134250	Cardiometabolic_II	Q04721	OID30407	NPC1	0.271391	0.000493316	0.0033765	Significant	0.352894	0.392991	NPX ~ NPC1 * Age_c + Sex + Error(SampleID)
SELPLG	ENSG00000110876	Inflammation	Q14242	OID20560	NPC1	0.274996	0.00050098	0.00342077	Significant	-0.438242	-0.448747	NPX ~ NPC1 * Age_c + Sex + Error(SampleID)
PM20D1	ENSG00000162877	Cardiometabolic	Q6GTS8	OID20149	Age_c	0.342573	5.83202e-05	0.00353826	Significant	-0.730499	0.289295	NPX ~ NPC1 * Age_c + Sex + Error(SampleID)
AMBN	ENSG00000178522	Inflammation	Q9NP70	OID20437	Age_c	0.364841	5.93626e-05	0.00353826	Significant	1.00431	-0.242265	NPX ~ NPC1 * Age_c + Sex + Error(SampleID)
SPART	ENSG00000133104	Inflammation_II	Q8N0X7	OID30656	NPC1	0.272905	0.000526577	0.00357847	Significant	-2.6864	-2.25475	NPX ~ NPC1 * Age_c + Sex + Error(SampleID)
IL34	ENSG00000157368	Neurology	Q6ZMJ4	OID20809	NPC1	0.295342	0.00052556	0.00357847	Significant	0.960172	1.10548	NPX ~ NPC1 * Age_c + Sex + Error(SampleID)
SESTD1	ENSG00000187231	Neurology	Q86VW0	OID20790	NPC1	0.296777	0.000528587	0.00358153	Significant	-1.65781	-1.50939	NPX ~ NPC1 * Age_c + Sex + Error(SampleID)
SYAP1	ENSG00000169895	Inflammation_II	Q96A49	OID30636	NPC1	0.271832	0.000529531	0.00358153	Significant	-1.23808	-1.09061	NPX ~ NPC1 * Age_c + Sex + Error(SampleID)
RAB27B	ENSG00000041353	Cardiometabolic_II	O00194	OID30354	NPC1	0.293743	0.000531488	0.00358629	Significant	-2.94882	-2.53487	NPX ~ NPC1 * Age_c + Sex + Error(SampleID)
MOG	ENSG00000204655	Oncology	Q16653	OID21384	Age_c	0.348014	6.1724e-05	0.00360393	Significant	0.470094	-0.0538054	NPX ~ NPC1 * Age_c + Sex + Error(SampleID)
PHOSPHO1	ENSG00000173868	Neurology	Q8TCT1	OID20922	NPC1	0.274564	0.000540056	0.00363553	Significant	-0.371505	-0.460444	NPX ~ NPC1 * Age_c + Sex + Error(SampleID)
EPHA4	ENSG00000116106	Inflammation_II	P54764	OID30622	Age_c	0.339516	6.40948e-05	0.00366751	Significant	0.454426	-0.0604334	NPX ~ NPC1 * Age_c + Sex + Error(SampleID)
FGFR2	ENSG00000066468	Oncology	P21802	OID21478	NPC1	0.264491	0.00057415	0.00385413	Significant	0.253068	0.360799	NPX ~ NPC1 * Age_c + Sex + Error(SampleID)
EFEMP1	ENSG00000115380	Cardiometabolic	Q12805	OID20414	NPC1	0.266934	0.000575223	0.00385413	Significant	-0.268937	-0.309971	NPX ~ NPC1 * Age_c + Sex + Error(SampleID)
IL12B	ENSG00000113302	Inflammation	P29460	OID20666	NPC1	0.276549	0.000586814	0.00392261	Significant	0.71909	0.840167	NPX ~ NPC1 * Age_c + Sex + Error(SampleID)
IL31RA	ENSG00000164509	Inflammation_II	Q8NI17	OID30475	Age_c	0.336474	7.03831e-05	0.00394835	Significant	0.398927	-0.111113	NPX ~ NPC1 * Age_c + Sex + Error(SampleID)
ITGB1	ENSG00000150093	Cardiometabolic	P05556	OID20376	Age_c	0.335693	7.20902e-05	0.00396635	Significant	-0.169643	-0.035748	NPX ~ NPC1 * Age_c + Sex + Error(SampleID)
STAM	ENSG00000136738	Oncology_II	Q92783	OID31425	NPC1	0.268847	0.000597115	0.00398216	Significant	-2.36809	-1.9181	NPX ~ NPC1 * Age_c + Sex + Error(SampleID)
SCAMP3	ENSG00000116521	Oncology	O14828	OID21332	NPC1	0.276193	0.000612502	0.00406138	Significant	-2.6621	-2.30192	NPX ~ NPC1 * Age_c + Sex + Error(SampleID)
BPIFB1	ENSG00000125999	Cardiometabolic	Q8TDL5	OID20308	NPC1	0.268361	0.000613253	0.00406138	Significant	-1.00624	-0.910121	NPX ~ NPC1 * Age_c + Sex + Error(SampleID)
CCL25	ENSG00000131142	Inflammation	O15444	OID20674	NPC1	0.274448	0.000612989	0.00406138	Significant	0.815414	0.753351	NPX ~ NPC1 * Age_c + Sex + Error(SampleID)
DCTD	ENSG00000129187	Inflammation_II	P32321	OID30657	NPC1	0.266986	0.000620521	0.00410002	Significant	-1.93957	-1.63904	NPX ~ NPC1 * Age_c + Sex + Error(SampleID)
SHBG	ENSG00000129214	Inflammation_II	P04278	OID30685	Age_c	0.333351	7.74481e-05	0.00418074	Significant	0.575288	-0.110859	NPX ~ NPC1 * Age_c + Sex + Error(SampleID)
TACC3	ENSG00000013810	Oncology	Q9Y6A5	OID21285	NPC1	0.274271	0.000642481	0.00422561	Significant	-2.68359	-2.3832	NPX ~ NPC1 * Age_c + Sex + Error(SampleID)
MTSS1	ENSG00000170873	Oncology_II	O43312	OID31492	NPC1	0.26523	0.000642452	0.00422561	Significant	-2.4262	-2.13876	NPX ~ NPC1 * Age_c + Sex + Error(SampleID)
B2M	ENSG00000166710	Inflammation_II	P61769	OID30725	NPC1	0.262914	0.000644112	0.00422661	Significant	0.421019	0.409655	NPX ~ NPC1 * Age_c + Sex + Error(SampleID)
SULT1A1	ENSG00000196502	Neurology	P50225	OID21031	NPC1	0.26506	0.000653724	0.0042701	Significant	-2.93834	-2.48957	NPX ~ NPC1 * Age_c + Sex + Error(SampleID)
TFF2	ENSG00000160181	Inflammation	Q03403	OID20787	NPC1	0.258068	0.000653488	0.0042701	Significant	0.403632	0.515177	NPX ~ NPC1 * Age_c + Sex + Error(SampleID)
MCFD2	ENSG00000180398	Cardiometabolic	Q8NI22	OID20171	NPC1	0.265999	0.000657358	0.00428406	Significant	-0.417073	-0.328398	NPX ~ NPC1 * Age_c + Sex + Error(SampleID)
PKD2	ENSG00000118762	Cardiometabolic_II	Q13563	OID30184	NPC1	0.264858	0.000666696	0.00433504	Significant	-2.83424	-2.27743	NPX ~ NPC1 * Age_c + Sex + Error(SampleID)
IGF2R	ENSG00000197081	Neurology	P11717	OID21146	NPC1	0.259555	0.000675158	0.0043801	Significant	0.258428	0.312045	NPX ~ NPC1 * Age_c + Sex + Error(SampleID)
CACYBP	ENSG00000116161	Inflammation_II	Q9HB71	OID30649	NPC1	0.263917	0.000680792	0.00440641	Significant	-2.90351	-2.39898	NPX ~ NPC1 * Age_c + Sex + Error(SampleID)
GPRC5C	ENSG00000170412	Oncology_II	Q9NQ84	OID31340	NPC1	0.259892	0.000682293	0.00440641	Significant	1.35594	1.5742	NPX ~ NPC1 * Age_c + Sex + Error(SampleID)
GSTP1	ENSG00000084207	Neurology	P09211	OID20876	NPC1	0.287531	0.000685599	0.00440786	Significant	-1.34511	-1.10329	NPX ~ NPC1 * Age_c + Sex + Error(SampleID)
CD99	ENSG00000002586	Neurology	P14209	OID21110	NPC1	0.262868	0.000684202	0.00440786	Significant	-0.437351	-0.328767	NPX ~ NPC1 * Age_c + Sex + Error(SampleID)
TYMP	ENSG00000025708	Cardiometabolic	P19971	OID20234	NPC1	0.259572	0.000694049	0.00445218	Significant	0.839673	0.917775	NPX ~ NPC1 * Age_c + Sex + Error(SampleID)
MMP8	ENSG00000118113	Neurology	P22894	OID21019	NPC1	0.262079	0.000703004	0.00449954	Significant	-1.78135	-1.63643	NPX ~ NPC1 * Age_c + Sex + Error(SampleID)
KLRD1	ENSG00000134539	Inflammation	Q13241	OID20632	NPC1	0.269491	0.000706742	0.00451337	Significant	0.554101	0.60762	NPX ~ NPC1 * Age_c + Sex + Error(SampleID)
SCG3	ENSG00000104112	Inflammation	Q8WXD2	OID20728	NPC1	0.254149	0.000719076	0.00458191	Significant	0.40279	0.661909	NPX ~ NPC1 * Age_c + Sex + Error(SampleID)
PLSCR3	ENSG00000187838	Neurology_II	Q9NRY6	OID31146	NPC1	0.261771	0.000727306	0.0046138	Significant	-2.08033	-1.66017	NPX ~ NPC1 * Age_c + Sex + Error(SampleID)
ASPN	ENSG00000106819	Cardiometabolic_II	Q9BXN1	OID30315	NPC1	0.249915	0.000726485	0.0046138	Significant	0.297761	0.477062	NPX ~ NPC1 * Age_c + Sex + Error(SampleID)
PAG1	ENSG00000076641	Cardiometabolic	Q9NWQ8	OID20108	NPC1	0.267535	0.000741605	0.0046941	Significant	-1.60908	-1.41572	NPX ~ NPC1 * Age_c + Sex + Error(SampleID)
CEP170	ENSG00000143702	Cardiometabolic_II	Q5SW79	OID30240	NPC1	0.264171	0.000744928	0.00470472	Significant	-2.72397	-2.17931	NPX ~ NPC1 * Age_c + Sex + Error(SampleID)
TOP1	ENSG00000198900	Oncology_II	P11387	OID31449	Age_c	0.328717	8.91961e-05	0.00472122	Significant	-0.392927	0.198822	NPX ~ NPC1 * Age_c + Sex + Error(SampleID)
AOC3	ENSG00000131471	Cardiometabolic	Q16853	OID20389	Age_c	0.327551	9.24112e-05	0.00472122	Significant	0.0225267	-0.047537	NPX ~ NPC1 * Age_c + Sex + Error(SampleID)
TTR	ENSG00000118271	Inflammation_II	P02766	OID30782	Age_c	0.327567	9.23665e-05	0.00472122	Significant	-0.0679267	0.0337173	NPX ~ NPC1 * Age_c + Sex + Error(SampleID)
ACVRL1	ENSG00000139567	Neurology	P37023	OID20999	NPC1	0.256948	0.000757524	0.00477374	Significant	0.316173	0.325931	NPX ~ NPC1 * Age_c + Sex + Error(SampleID)
CA6	ENSG00000131686	Neurology	P23280	OID21096	NPC1	0.253684	0.000765772	0.00480491	Significant	-0.710285	-0.831834	NPX ~ NPC1 * Age_c + Sex + Error(SampleID)
CD6	ENSG00000013725	Inflammation	P30203	OID20649	NPC1	0.266557	0.00076583	0.00480491	Significant	0.586531	0.710049	NPX ~ NPC1 * Age_c + Sex + Error(SampleID)
MARCO	ENSG00000019169	Cardiometabolic	Q9UEW3	OID20210	NPC1	0.255379	0.000769411	0.00481682	Significant	0.344228	0.364499	NPX ~ NPC1 * Age_c + Sex + Error(SampleID)
FGFBP2	ENSG00000137441	Cardiometabolic_II	Q9BYJ0	OID30395	Age_c	0.326156	9.64018e-05	0.00483869	Significant	-0.644679	-0.101581	NPX ~ NPC1 * Age_c + Sex + Error(SampleID)
CPA4	ENSG00000128510	Inflammation_II	Q9UI42	OID30606	NPC1	0.252232	0.000784918	0.00490316	Significant	-0.460902	-0.561313	NPX ~ NPC1 * Age_c + Sex + Error(SampleID)
CD34	ENSG00000174059	Neurology	P28906	OID21025	Age_c	0.32481	0.000100409	0.00495293	Significant	-0.169823	-0.0308451	NPX ~ NPC1 * Age_c + Sex + Error(SampleID)
ACRV1	ENSG00000134940	Inflammation_II	P26436	OID30513	Sex	0.395015	1.0823e-05	0.00504881	Significant	0.358518	0.584683	NPX ~ NPC1 * Age_c + Sex + Error(SampleID)
RTBDN	ENSG00000132026	Oncology	Q9BSG5	OID21343	Sex	0.407346	1.23529e-05	0.00504881	Significant	0.534095	-0.430882	NPX ~ NPC1 * Age_c + Sex + Error(SampleID)
ENPP6	ENSG00000164303	Cardiometabolic_II	Q6UWR7	OID30273	Age_c	0.329649	0.000107154	0.00511404	Significant	-0.504036	-0.0578607	NPX ~ NPC1 * Age_c + Sex + Error(SampleID)
SDK2	ENSG00000069188	Inflammation_II	Q58EX2	OID30662	Age_c	0.322627	0.00010725	0.00511404	Significant	0.575202	-0.0480797	NPX ~ NPC1 * Age_c + Sex + Error(SampleID)
ACAA1	ENSG00000060971	Oncology	P09110	OID21269	NPC1	0.270008	0.0008222	0.00512487	Significant	1.66096	1.71674	NPX ~ NPC1 * Age_c + Sex + Error(SampleID)
CCL17	ENSG00000102970	Inflammation	Q92583	OID20745	NPC1	0.25503	0.00083426	0.00518873	Significant	-1.33055	-1.21736	NPX ~ NPC1 * Age_c + Sex + Error(SampleID)
CKB	ENSG00000166165	Cardiometabolic_II	P12277	OID30400	NPC1	0.247299	0.000837592	0.00519816	Significant	0.4799	0.752405	NPX ~ NPC1 * Age_c + Sex + Error(SampleID)
MAP2	ENSG00000078018	Neurology_II	P11137	OID31138	NPC1	0.25571	0.000841503	0.00521112	Significant	-1.29187	-1.08131	NPX ~ NPC1 * Age_c + Sex + Error(SampleID)
COL18A1	ENSG00000182871	Cardiometabolic	P39060	OID20332	NPC1	0.252388	0.000857229	0.00529705	Significant	0.214133	0.21989	NPX ~ NPC1 * Age_c + Sex + Error(SampleID)
GUCY2C	ENSG00000070019	Oncology_II	P25092	OID31318	NPC1	0.267359	0.000876283	0.00539149	Significant	1.86194	2.39078	NPX ~ NPC1 * Age_c + Sex + Error(SampleID)
MFAP5	ENSG00000197614	Cardiometabolic	Q13361	OID20239	NPC1	0.245186	0.000874921	0.00539149	Significant	-0.321366	-0.678084	NPX ~ NPC1 * Age_c + Sex + Error(SampleID)
APPL2	ENSG00000136044	Inflammation_II	Q8NEU8	OID30590	NPC1	0.252864	0.000896609	0.00550472	Significant	-1.97264	-1.74932	NPX ~ NPC1 * Age_c + Sex + Error(SampleID)
VNN2	ENSG00000112303	Oncology	O95498	OID21310	NPC1	0.260111	0.000938767	0.00575121	Significant	-0.848879	-0.837677	NPX ~ NPC1 * Age_c + Sex + Error(SampleID)
GAPDH	ENSG00000111640	Inflammation_II	P04406	OID30600	NPC1	0.248901	0.000952626	0.00582364	Significant	-1.48473	-1.6152	NPX ~ NPC1 * Age_c + Sex + Error(SampleID)
LEP	ENSG00000174697	Cardiometabolic	P41159	OID20187	Age_c	0.317629	0.000124628	0.00582455	Significant	-0.259158	0.160887	NPX ~ NPC1 * Age_c + Sex + Error(SampleID)
FAP	ENSG00000078098	Cardiometabolic	Q12884	OID20330	Age_c	0.317205	0.000126222	0.00582455	Significant	-0.613218	-0.0608154	NPX ~ NPC1 * Age_c + Sex + Error(SampleID)
CORO1A	ENSG00000102879	Cardiometabolic	P31146	OID20286	NPC1	0.251294	0.000959762	0.00585475	Significant	-2.98567	-2.47764	NPX ~ NPC1 * Age_c + Sex + Error(SampleID)
MEGF11	ENSG00000157890	Cardiometabolic_II	A6BM72	OID30099	NPC1	0.242492	0.000966619	0.00588404	Significant	0.199135	0.498208	NPX ~ NPC1 * Age_c + Sex + Error(SampleID)
MAMDC2	ENSG00000165072	Cardiometabolic_II	Q7Z304	OID30309	NPC1	0.266888	0.000975897	0.0059279	Significant	0.535116	0.457511	NPX ~ NPC1 * Age_c + Sex + Error(SampleID)
ADA	ENSG00000196839	Inflammation	P00813	OID20645	NPC1	0.256699	0.000991027	0.00600705	Significant	0.612042	0.628759	NPX ~ NPC1 * Age_c + Sex + Error(SampleID)
SCG2	ENSG00000171951	Oncology	P13521	OID21400	NPC1	0.254028	0.00100535	0.00608101	Significant	0.475683	0.588526	NPX ~ NPC1 * Age_c + Sex + Error(SampleID)
CRNN	ENSG00000143536	Oncology	Q9UBG3	OID21427	Age_c	0.320871	0.000138831	0.00620619	Significant	0.02647	-0.111026	NPX ~ NPC1 * Age_c + Sex + Error(SampleID)
WFIKKN2	ENSG00000173714	Inflammation	Q8TEU8	OID20785	Age_c	0.314327	0.000137559	0.00620619	Significant	0.341974	-0.0742481	NPX ~ NPC1 * Age_c + Sex + Error(SampleID)
FOSB	ENSG00000125740	Neurology	P53539	OID20791	NPC1	0.270826	0.00103975	0.00627578	Significant	-1.72621	-1.45746	NPX ~ NPC1 * Age_c + Sex + Error(SampleID)
VASP	ENSG00000125753	Inflammation_II	P50552	OID30692	NPC1	0.248598	0.00104224	0.00627757	Significant	-1.36358	-1.12496	NPX ~ NPC1 * Age_c + Sex + Error(SampleID)
NAGPA	ENSG00000103174	Inflammation_II	Q9UK23	OID30643	NPC1	0.241946	0.00105663	0.0063509	Significant	0.172148	0.28395	NPX ~ NPC1 * Age_c + Sex + Error(SampleID)
FKBP5	ENSG00000096060	Neurology	Q13451	OID20937	NPC1	0.236638	0.00106963	0.00641554	Significant	-2.60709	-2.2776	NPX ~ NPC1 * Age_c + Sex + Error(SampleID)
MAVS	ENSG00000088888	Oncology	Q7Z434	OID21204	NPC1	0.259178	0.00108337	0.00645152	Significant	-2.58725	-2.16984	NPX ~ NPC1 * Age_c + Sex + Error(SampleID)
MZT1	ENSG00000204899	Oncology	Q08AG7	OID21186	NPC1	0.259084	0.00108465	0.00645152	Significant	-1.91863	-1.5843	NPX ~ NPC1 * Age_c + Sex + Error(SampleID)
FCRLB	ENSG00000162746	Oncology	Q6BAA4	OID21193	NPC1	0.259579	0.00107884	0.00645152	Significant	0.853489	0.783932	NPX ~ NPC1 * Age_c + Sex + Error(SampleID)
PLTP	ENSG00000100979	Cardiometabolic	P55058	OID20238	NPC1	0.245213	0.00108353	0.00645152	Significant	-0.532218	-0.524138	NPX ~ NPC1 * Age_c + Sex + Error(SampleID)
FAS	ENSG00000026103	Cardiometabolic	P25445	OID20316	Age_c	0.312196	0.000146575	0.00645156	Significant	0.18172	0.0312066	NPX ~ NPC1 * Age_c + Sex + Error(SampleID)
LRIG1	ENSG00000144749	Oncology	Q96JA1	OID21429	NPC1	0.241752	0.00109153	0.00647899	Significant	-0.456588	-0.47412	NPX ~ NPC1 * Age_c + Sex + Error(SampleID)
CLEC4A	ENSG00000111729	Inflammation	Q9UMR7	OID20573	NPC1	0.212959	0.00110519	0.00653293	Significant	-0.616307	-0.543184	NPX ~ NPC1 * Age_c + Sex + Error(SampleID)
AFM	ENSG00000079557	Inflammation_II	P43652	OID30741	NPC1	0.240702	0.00110456	0.00653293	Significant	-0.222294	-0.304459	NPX ~ NPC1 * Age_c + Sex + Error(SampleID)
CASP9	ENSG00000132906	Inflammation_II	P55211	OID30530	NPC1	0.245325	0.00110998	0.00654773	Significant	-3.427	-2.94546	NPX ~ NPC1 * Age_c + Sex + Error(SampleID)
TNFSF14	ENSG00000125735	Neurology	O43557	OID20953	NPC1	0.233506	0.00112292	0.00660219	Significant	-1.5508	-1.38127	NPX ~ NPC1 * Age_c + Sex + Error(SampleID)
TYRO3	ENSG00000092445	Cardiometabolic	Q06418	OID20161	NPC1	0.241355	0.00112383	0.00660219	Significant	0.304374	0.357847	NPX ~ NPC1 * Age_c + Sex + Error(SampleID)
SMAD1	ENSG00000170365	Oncology	Q15797	OID21180	NPC1	0.257552	0.00113051	0.00662783	Significant	-0.951409	-0.813354	NPX ~ NPC1 * Age_c + Sex + Error(SampleID)
AREG	ENSG00000109321	Oncology	P15514	OID21357	NPC1	0.251986	0.00116258	0.00678253	Significant	-1.7368	-1.43281	NPX ~ NPC1 * Age_c + Sex + Error(SampleID)
KYAT1	ENSG00000171097	Cardiometabolic	Q16773	OID20232	NPC1	0.239825	0.00116875	0.00678253	Significant	0.913695	1.00343	NPX ~ NPC1 * Age_c + Sex + Error(SampleID)
CTSB	ENSG00000164733	Cardiometabolic	P07858	OID20276	NPC1	0.241181	0.00116723	0.00678253	Significant	0.828727	0.837774	NPX ~ NPC1 * Age_c + Sex + Error(SampleID)
ITIH4	ENSG00000055955	Inflammation_II	Q14624	OID30762	NPC1	0.241446	0.00116809	0.00678253	Significant	-0.796314	-0.783815	NPX ~ NPC1 * Age_c + Sex + Error(SampleID)
NPTX2	ENSG00000106236	Cardiometabolic_II	P47972	OID30390	NPC1	0.241914	0.00116556	0.00678253	Significant	-0.41273	-0.441067	NPX ~ NPC1 * Age_c + Sex + Error(SampleID)
TFRC	ENSG00000072274	Cardiometabolic	P02786	OID20369	NPC1	0.239082	0.00118531	0.00686471	Significant	0.346601	0.379336	NPX ~ NPC1 * Age_c + Sex + Error(SampleID)
AP1G2	ENSG00000213983	Oncology_II	O75843	OID31348	NPC1	0.243644	0.00119652	0.00691565	Significant	-2.6726	-2.11503	NPX ~ NPC1 * Age_c + Sex + Error(SampleID)
CR2	ENSG00000117322	Cardiometabolic	P20023	OID20393	Age_c	0.308903	0.000161627	0.00700629	Significant	0.718791	-0.0490901	NPX ~ NPC1 * Age_c + Sex + Error(SampleID)
NXPH1	ENSG00000122584	Neurology	P58417	OID20849	NPC1	0.261031	0.00123946	0.00714843	Significant	0.314063	0.381758	NPX ~ NPC1 * Age_c + Sex + Error(SampleID)
CFH	ENSG00000000971	Inflammation_II	P08603	OID30790	NPC1	0.238381	0.00124179	0.00714843	Significant	-0.312383	-0.329651	NPX ~ NPC1 * Age_c + Sex + Error(SampleID)
CCL28	ENSG00000151882	Inflammation	Q9NRJ3	OID20569	NPC1	0.227533	0.00126316	0.00725681	Significant	1.5483	1.38262	NPX ~ NPC1 * Age_c + Sex + Error(SampleID)
CD86	ENSG00000114013	Oncology_II	P42081	OID31500	Age_c	0.306958	0.000171201	0.00731055	Significant	0.602122	-0.0394539	NPX ~ NPC1 * Age_c + Sex + Error(SampleID)
PRKAB1	ENSG00000111725	Inflammation	Q9Y478	OID20444	NPC1	0.253009	0.00129024	0.00739753	Significant	-2.00774	-1.68936	NPX ~ NPC1 * Age_c + Sex + Error(SampleID)
DAPP1	ENSG00000070190	Inflammation	Q9UN19	OID20524	NPC1	0.219987	0.00130804	0.00744553	Significant	-1.23835	-1.25307	NPX ~ NPC1 * Age_c + Sex + Error(SampleID)
IL12RB1	ENSG00000096996	Inflammation	P42701	OID20486	NPC1	0.252477	0.00130663	0.00744553	Significant	0.808812	0.888421	NPX ~ NPC1 * Age_c + Sex + Error(SampleID)
GSR	ENSG00000104687	Inflammation_II	P00390	OID30700	NPC1	0.23531	0.00130902	0.00744553	Significant	0.387173	0.447518	NPX ~ NPC1 * Age_c + Sex + Error(SampleID)
PHYKPL	ENSG00000175309	Inflammation_II	Q8IUZ5	OID30634	NPC1	0.236834	0.00130405	0.00744553	Significant	0.411724	0.435937	NPX ~ NPC1 * Age_c + Sex + Error(SampleID)
MYOM3	ENSG00000142661	Inflammation_II	Q5VTT5	OID30633	NPC1	0.233853	0.00131832	0.0074772	Significant	-1.1325	-1.39561	NPX ~ NPC1 * Age_c + Sex + Error(SampleID)
LY75	ENSG00000054219	Inflammation	O60449	OID20580	NPC1	0.249739	0.00131981	0.0074772	Significant	0.363282	0.393093	NPX ~ NPC1 * Age_c + Sex + Error(SampleID)
PMVK	ENSG00000163344	Neurology	Q15126	OID20850	NPC1	0.2606	0.00134134	0.00758417	Significant	-2.74303	-2.57127	NPX ~ NPC1 * Age_c + Sex + Error(SampleID)
TNFRSF8	ENSG00000120949	Neurology	P28908	OID21049	Age_c	0.305035	0.000181202	0.00762379	Significant	0.370352	-0.0818359	NPX ~ NPC1 * Age_c + Sex + Error(SampleID)
PGA4	ENSG00000229183	Inflammation_II	P0DJD7	OID30699	NPC1	0.234647	0.00135162	0.00762719	Significant	-0.277653	-0.353507	NPX ~ NPC1 * Age_c + Sex + Error(SampleID)
ARHGEF12	ENSG00000196914	Inflammation	Q9NZN5	OID20554	NPC1	0.202823	0.00137079	0.00772013	Significant	-2.62727	-2.35244	NPX ~ NPC1 * Age_c + Sex + Error(SampleID)
PPIF	ENSG00000108179	Cardiometabolic_II	P30405	OID30385	NPC1	0.235218	0.00140295	0.00788575	Significant	-1.50396	-1.54994	NPX ~ NPC1 * Age_c + Sex + Error(SampleID)
CD80	ENSG00000121594	Cardiometabolic_II	P33681	OID30291	Age_c	0.309989	0.000190633	0.00790435	Significant	1.40329	-0.0503933	NPX ~ NPC1 * Age_c + Sex + Error(SampleID)
CLEC4D	ENSG00000166527	Inflammation	Q8WXI8	OID20609	NPC1	0.215601	0.00141546	0.00794046	Significant	-1.04908	-1.04503	NPX ~ NPC1 * Age_c + Sex + Error(SampleID)
TIMP1	ENSG00000102265	Cardiometabolic	P01033	OID20418	NPC1	0.234166	0.00142027	0.00795186	Significant	-0.360003	-0.382494	NPX ~ NPC1 * Age_c + Sex + Error(SampleID)
MED18	ENSG00000130772	Oncology	Q9BUE0	OID21236	NPC1	0.248064	0.00144438	0.00803009	Significant	-1.29825	-1.16253	NPX ~ NPC1 * Age_c + Sex + Error(SampleID)
STXBP3	ENSG00000116266	Oncology	O00186	OID21240	NPC1	0.24843	0.00143707	0.00803009	Significant	-1.21483	-1.13674	NPX ~ NPC1 * Age_c + Sex + Error(SampleID)
ALDH5A1	ENSG00000112294	Neurology_II	P51649	OID31047	NPC1	0.234616	0.00144547	0.00803009	Significant	1.18111	1.12613	NPX ~ NPC1 * Age_c + Sex + Error(SampleID)
F11R	ENSG00000158769	Neurology	Q9Y624	OID21151	NPC1	0.235421	0.00144191	0.00803009	Significant	-0.769569	-0.677142	NPX ~ NPC1 * Age_c + Sex + Error(SampleID)
FUT8	ENSG00000033170	Neurology	Q9BYC5	OID20992	NPC1	0.230469	0.00145956	0.00809263	Significant	-0.678664	-0.641239	NPX ~ NPC1 * Age_c + Sex + Error(SampleID)
RBP2	ENSG00000114113	Oncology	P50120	OID21365	NPC1	0.242577	0.00147425	0.00815826	Significant	1.0295	1.00109	NPX ~ NPC1 * Age_c + Sex + Error(SampleID)
QDPR	ENSG00000151552	Cardiometabolic	P09417	OID20174	NPC1	0.231664	0.0014903	0.00823116	Significant	0.767479	0.788393	NPX ~ NPC1 * Age_c + Sex + Error(SampleID)
GRK5	ENSG00000198873	Cardiometabolic	P34947	OID20066	NPC1	0.242014	0.00149719	0.0082533	Significant	-0.932935	-0.809176	NPX ~ NPC1 * Age_c + Sex + Error(SampleID)
PENK	ENSG00000181195	Inflammation_II	P01210	OID30666	Age_c	0.301286	0.000202332	0.0082696	Significant	0.334148	-0.0698538	NPX ~ NPC1 * Age_c + Sex + Error(SampleID)
GP1BB	ENSG00000203618	Cardiometabolic_II	P13224	OID30174	NPC1	0.233772	0.00150786	0.00829611	Significant	-2.15518	-1.92362	NPX ~ NPC1 * Age_c + Sex + Error(SampleID)
ITGB6	ENSG00000115221	Inflammation	P18564	OID20493	NPC1	0.246739	0.00151469	0.00830178	Significant	-0.572308	-0.531284	NPX ~ NPC1 * Age_c + Sex + Error(SampleID)
NDUFB7	ENSG00000099795	Oncology_II	P17568	OID31521	NPC1	0.23455	0.0015142	0.00830178	Significant	-0.557696	-0.457584	NPX ~ NPC1 * Age_c + Sex + Error(SampleID)
WASF1	ENSG00000112290	Cardiometabolic	Q92558	OID20091	NPC1	0.237698	0.00155082	0.00848356	Significant	-0.926946	-0.828009	NPX ~ NPC1 * Age_c + Sex + Error(SampleID)
JAM3	ENSG00000166086	Inflammation_II	Q9BX67	OID30586	NPC1	0.231776	0.0015696	0.0085699	Significant	-0.577956	-0.501165	NPX ~ NPC1 * Age_c + Sex + Error(SampleID)
ERP29	ENSG00000089248	Inflammation_II	P30040	OID30578	NPC1	0.23312	0.00158181	0.00862009	Significant	-1.99012	-1.6254	NPX ~ NPC1 * Age_c + Sex + Error(SampleID)
LILRB5	ENSG00000105609	Cardiometabolic	O75023	OID20324	NPC1	0.230243	0.00158814	0.00863818	Significant	1.18442	1.25634	NPX ~ NPC1 * Age_c + Sex + Error(SampleID)
SLC9A3R1		Inflammation_II	O14745	OID30630	NPC1	0.231647	0.00159217	0.00864365	Significant	-1.50198	-1.30071	NPX ~ NPC1 * Age_c + Sex + Error(SampleID)
SERPINE2	ENSG00000135919	Cardiometabolic_II	P07093	OID30359	NPC1	0.248421	0.00159785	0.00865805	Significant	-1.126	-1.03112	NPX ~ NPC1 * Age_c + Sex + Error(SampleID)
NID1	ENSG00000116962	Cardiometabolic	P14543	OID20362	NPC1	0.230789	0.00160537	0.00868236	Significant	-0.592958	-0.521672	NPX ~ NPC1 * Age_c + Sex + Error(SampleID)
HEG1	ENSG00000173706	Inflammation_II	Q9ULI3	OID30579	NPC1	0.227279	0.00161901	0.0087396	Significant	0.359121	0.497918	NPX ~ NPC1 * Age_c + Sex + Error(SampleID)
S100A16	ENSG00000188643	Neurology	Q96FQ6	OID20878	NPC1	0.252166	0.00162495	0.00875515	Significant	-0.881472	-0.904736	NPX ~ NPC1 * Age_c + Sex + Error(SampleID)
AP3S2	ENSG00000157823	Neurology_II	P59780	OID31117	NPC1	0.232102	0.00162803	0.00875526	Significant	-1.54474	-1.25054	NPX ~ NPC1 * Age_c + Sex + Error(SampleID)
ITGA11	ENSG00000137809	Inflammation	Q9UKX5	OID20581	Age_c	0.311989	0.000219503	0.00884506	Significant	-0.143437	-0.0504597	NPX ~ NPC1 * Age_c + Sex + Error(SampleID)
GTPBP2	ENSG00000172432	Neurology_II	Q9BX10	OID30946	NPC1	0.230426	0.0016695	0.00895273	Significant	-3.54745	-2.77094	NPX ~ NPC1 * Age_c + Sex + Error(SampleID)
EHD3	ENSG00000013016	Cardiometabolic_II	Q9NZN3	OID30229	NPC1	0.234258	0.00167101	0.00895273	Significant	-2.25723	-1.73124	NPX ~ NPC1 * Age_c + Sex + Error(SampleID)
LEPR	ENSG00000116678	Cardiometabolic	P48357	OID20128	Age_c	0.297443	0.000226434	0.00899759	Significant	0.244946	-0.0627885	NPX ~ NPC1 * Age_c + Sex + Error(SampleID)
CDHR2	ENSG00000074276	Oncology	Q9BYE9	OID21282	NPC1	0.237913	0.00169663	0.00907299	Significant	1.0074	1.04132	NPX ~ NPC1 * Age_c + Sex + Error(SampleID)
LRRN1	ENSG00000175928	Inflammation	Q6UXK5	OID20438	NPC1	0.241956	0.00171065	0.0091139	Significant	-0.612665	-0.534432	NPX ~ NPC1 * Age_c + Sex + Error(SampleID)
PTPRK	ENSG00000152894	Oncology_II	Q15262	OID31461	NPC1	0.226788	0.00171032	0.0091139	Significant	0.480032	0.521127	NPX ~ NPC1 * Age_c + Sex + Error(SampleID)
TEX101	ENSG00000131126	Neurology_II	Q9BY14	OID30971	Sex	0.401437	2.56054e-05	0.00915713	Significant	0.560713	0.80595	NPX ~ NPC1 * Age_c + Sex + Error(SampleID)
PPIB	ENSG00000166794	Cardiometabolic	P23284	OID20331	NPC1	0.227807	0.00175796	0.00934854	Significant	-2.05236	-1.77578	NPX ~ NPC1 * Age_c + Sex + Error(SampleID)
IL2RG	ENSG00000147168	Oncology_II	P31785	OID31361	NPC1	0.223978	0.00178861	0.00949388	Significant	0.621237	0.773776	NPX ~ NPC1 * Age_c + Sex + Error(SampleID)
F7	ENSG00000057593	Cardiometabolic	P08709	OID20372	NPC1	0.227841	0.00179334	0.0095014	Significant	0.362357	0.296173	NPX ~ NPC1 * Age_c + Sex + Error(SampleID)
SLC16A1	ENSG00000155380	Neurology	P53985	OID20799	NPC1	0.247836	0.00185862	0.00982906	Significant	-1.47514	-1.24395	NPX ~ NPC1 * Age_c + Sex + Error(SampleID)
LACRT	ENSG00000135413	Oncology_II	Q9GZZ8	OID31367	Age_c	0.293124	0.000256806	0.00992867	Significant	1.06675	-0.147525	NPX ~ NPC1 * Age_c + Sex + Error(SampleID)
PLAT	ENSG00000104368	Cardiometabolic	P00750	OID20247	Age_c	0.293392	0.000254814	0.00992867	Significant	0.260166	0.079426	NPX ~ NPC1 * Age_c + Sex + Error(SampleID)
DEFB4A_DEFB4B		Oncology	O15263	OID21373	Age_c	0.305362	0.00026455	0.00993053	Significant	0.785282	0.129468	NPX ~ NPC1 * Age_c + Sex + Error(SampleID)
EDDM3B	ENSG00000181552	Oncology_II	P56851	OID31365	Age_c	0.29184	0.000266559	0.00993053	Significant	0.522518	0.103366	NPX ~ NPC1 * Age_c + Sex + Error(SampleID)
TFF2	ENSG00000160181	Inflammation	Q03403	OID20787	Age_c	0.291749	0.000267267	0.00993053	Significant	0.403632	-0.0495632	NPX ~ NPC1 * Age_c + Sex + Error(SampleID)
CSPG5	ENSG00000114646	Neurology_II	O95196	OID30843	Age_c	0.297196	0.000275245	0.0100316	Significant	0.769164	-0.108635	NPX ~ NPC1 * Age_c + Sex + Error(SampleID)
ROBO2	ENSG00000185008	Neurology	Q9HCK4	OID21007	Age_c	0.290515	0.000277	0.0100316	Significant	0.0123417	-0.0420896	NPX ~ NPC1 * Age_c + Sex + Error(SampleID)
CCL21	ENSG00000137077	Inflammation	O00585	OID20686	NPC1	0.222819	0.00193515	0.0102149	Significant	0.707778	0.72771	NPX ~ NPC1 * Age_c + Sex + Error(SampleID)
BMP10	ENSG00000163217	Inflammation_II	O95393	OID30575	Age_c	0.288513	0.000293525	0.0103707	Significant	0.220201	-0.0456978	NPX ~ NPC1 * Age_c + Sex + Error(SampleID)
ERBB3	ENSG00000065361	Inflammation	P21860	OID20705	Age_c	0.288503	0.000293614	0.0103707	Significant	0.0561567	-0.0262657	NPX ~ NPC1 * Age_c + Sex + Error(SampleID)
CLEC4M	ENSG00000104938	Cardiometabolic_II	Q9H2X3	OID30405	NPC1	0.222702	0.00198413	0.0104541	Significant	-0.361076	-0.383945	NPX ~ NPC1 * Age_c + Sex + Error(SampleID)
BCAN	ENSG00000132692	Neurology	Q96GW7	OID20998	Age_c	0.293398	0.000306629	0.0106232	Significant	0.248833	-0.0519186	NPX ~ NPC1 * Age_c + Sex + Error(SampleID)
ENDOU	ENSG00000111405	Oncology_II	P21128	OID31498	Age_c	0.286825	0.000308189	0.0106232	Significant	-0.178595	0.0495884	NPX ~ NPC1 * Age_c + Sex + Error(SampleID)
TNFRSF13B	ENSG00000240505	Inflammation	O14836	OID20702	NPC1	0.219134	0.00204744	0.0107679	Significant	0.355621	0.396201	NPX ~ NPC1 * Age_c + Sex + Error(SampleID)
TJAP1	ENSG00000137221	Oncology	Q5JTD0	OID21477	NPC1	0.222243	0.00210268	0.0110381	Significant	-1.41567	-1.16181	NPX ~ NPC1 * Age_c + Sex + Error(SampleID)
CEND1	ENSG00000184524	Neurology_II	Q8N111	OID30821	Age_c	0.291387	0.000324604	0.0110559	Significant	2.07793	-0.0916722	NPX ~ NPC1 * Age_c + Sex + Error(SampleID)
IL4	ENSG00000113520	Inflammation	P05112	OID20426	NPC1	0.233149	0.00214048	0.0112159	Significant	-3.37526	-2.8707	NPX ~ NPC1 * Age_c + Sex + Error(SampleID)
PSTPIP2	ENSG00000152229	Inflammation_II	Q9H939	OID30596	NPC1	0.221705	0.00214569	0.0112227	Significant	-2.10995	-1.7781	NPX ~ NPC1 * Age_c + Sex + Error(SampleID)
DRAXIN	ENSG00000162490	Neurology	Q8NBI3	OID20917	NPC1	0.223504	0.00216292	0.0112922	Significant	0.871732	1.00874	NPX ~ NPC1 * Age_c + Sex + Error(SampleID)
MYBPC1	ENSG00000196091	Cardiometabolic_II	Q00872	OID30296	Age_c	0.290167	0.000335999	0.0113093	Significant	-0.164577	0.140343	NPX ~ NPC1 * Age_c + Sex + Error(SampleID)
SHBG	ENSG00000129214	Inflammation_II	P04278	OID30685	NPC1	0.212577	0.00217115	0.0113145	Significant	0.575288	0.926709	NPX ~ NPC1 * Age_c + Sex + Error(SampleID)
RAB2B	ENSG00000129472	Oncology_II	Q8WUD1	OID31362	NPC1	0.221025	0.00220321	0.0114607	Significant	-2.32818	-1.84344	NPX ~ NPC1 * Age_c + Sex + Error(SampleID)
LIFR	ENSG00000113594	Inflammation	P42702	OID20606	NPC1	0.236985	0.00220725	0.0114609	Significant	0.251645	0.283032	NPX ~ NPC1 * Age_c + Sex + Error(SampleID)
IL12A_IL12B		Oncology	P29459_P29460	OID21327	NPC1	0.225075	0.00227727	0.011803	Significant	1.00702	1.14692	NPX ~ NPC1 * Age_c + Sex + Error(SampleID)
CD22	ENSG00000012124	Inflammation	P20273	OID20637	Age_c	0.294327	0.000359781	0.011969	Significant	0.89501	-0.0605873	NPX ~ NPC1 * Age_c + Sex + Error(SampleID)
NRGN	ENSG00000154146	Inflammation_II	Q92686	OID30674	NPC1	0.217692	0.00231882	0.0119966	Significant	-1.2483	-1.11862	NPX ~ NPC1 * Age_c + Sex + Error(SampleID)
TNFRSF21	ENSG00000146072	Neurology	O75509	OID21052	NPC1	0.216562	0.00232442	0.0120039	Significant	0.371153	0.349245	NPX ~ NPC1 * Age_c + Sex + Error(SampleID)
DNAJB8	ENSG00000179407	Cardiometabolic	Q8NHS0	OID20093	NPC1	0.225635	0.00235699	0.0121502	Significant	-1.07886	-0.902354	NPX ~ NPC1 * Age_c + Sex + Error(SampleID)
CSF2RB	ENSG00000100368	Inflammation_II	P32927	OID30553	NPC1	0.213743	0.00240215	0.0123607	Significant	0.555435	0.652783	NPX ~ NPC1 * Age_c + Sex + Error(SampleID)
CXCL3	ENSG00000163734	Inflammation	P19876	OID20788	NPC1	0.215098	0.00246541	0.0126634	Significant	-1.68546	-1.50234	NPX ~ NPC1 * Age_c + Sex + Error(SampleID)
CR1	ENSG00000203710	Inflammation_II	P17927	OID30697	Age_c	0.278675	0.00038945	0.0128071	Significant	0.472392	-0.0499995	NPX ~ NPC1 * Age_c + Sex + Error(SampleID)
DBNL	ENSG00000136279	Inflammation	Q9UJU6	OID20681	NPC1	0.215244	0.00252129	0.0128811	Significant	-2.51198	-2.11718	NPX ~ NPC1 * Age_c + Sex + Error(SampleID)
IGFBP2	ENSG00000115457	Cardiometabolic	P18065	OID20325	NPC1	0.207213	0.00251687	0.0128811	Significant	0.459987	0.748607	NPX ~ NPC1 * Age_c + Sex + Error(SampleID)
SIGLEC6	ENSG00000105492	Oncology	O43699	OID21394	NPC1	0.219933	0.00251828	0.0128811	Significant	0.294451	0.414071	NPX ~ NPC1 * Age_c + Sex + Error(SampleID)
ODAM	ENSG00000109205	Neurology	A1E959	OID20793	NPC1	0.230984	0.00252947	0.0128998	Significant	0.761296	1.25378	NPX ~ NPC1 * Age_c + Sex + Error(SampleID)
ANXA3	ENSG00000138772	Neurology	P12429	OID21036	NPC1	0.215061	0.00256221	0.0129743	Significant	-1.81608	-1.53019	NPX ~ NPC1 * Age_c + Sex + Error(SampleID)
RALB	ENSG00000144118	Inflammation_II	P11234	OID30567	NPC1	0.216082	0.00254975	0.0129743	Significant	-1.89695	-1.45203	NPX ~ NPC1 * Age_c + Sex + Error(SampleID)
TFF1	ENSG00000160182	Neurology	P04155	OID21154	NPC1	0.208204	0.00255591	0.0129743	Significant	0.464055	0.557245	NPX ~ NPC1 * Age_c + Sex + Error(SampleID)
ITIH3	ENSG00000162267	Cardiometabolic	Q06033	OID20352	NPC1	0.206981	0.00256024	0.0129743	Significant	0.392279	0.500318	NPX ~ NPC1 * Age_c + Sex + Error(SampleID)
DNER	ENSG00000187957	Inflammation	Q8NFT8	OID20712	NPC1	0.207853	0.002578	0.0130312	Significant	0.182004	0.349424	NPX ~ NPC1 * Age_c + Sex + Error(SampleID)
SLITRK1	ENSG00000178235	Inflammation_II	Q96PX8	OID30510	NPC1	0.205867	0.00261135	0.0131765	Significant	0.325596	0.658009	NPX ~ NPC1 * Age_c + Sex + Error(SampleID)
MCEMP1	ENSG00000183019	Inflammation_II	Q8IX19	OID30501	NPC1	0.213498	0.0026246	0.0132071	Significant	-1.86961	-1.70051	NPX ~ NPC1 * Age_c + Sex + Error(SampleID)
TNFRSF13C	ENSG00000159958	Inflammation	Q96RJ3	OID20480	NPC1	0.224952	0.00262665	0.0132071	Significant	0.437959	0.757142	NPX ~ NPC1 * Age_c + Sex + Error(SampleID)
DNAJA2	ENSG00000069345	Inflammation	O60884	OID20627	NPC1	0.218738	0.00263653	0.0132336	Significant	-2.40233	-2.09351	NPX ~ NPC1 * Age_c + Sex + Error(SampleID)
IGFBP4	ENSG00000141753	Neurology	P22692	OID21158	Age_c	0.277117	0.000407169	0.0132376	Significant	0.164065	0.0397425	NPX ~ NPC1 * Age_c + Sex + Error(SampleID)
CTBS	ENSG00000117151	Inflammation_II	Q01459	OID30710	Age_c	0.276461	0.000414861	0.0133361	Significant	-0.0491133	0.0234866	NPX ~ NPC1 * Age_c + Sex + Error(SampleID)
CRKL	ENSG00000099942	Inflammation	P46109	OID20742	NPC1	0.212831	0.00266293	0.0133426	Significant	-2.61406	-2.2491	NPX ~ NPC1 * Age_c + Sex + Error(SampleID)
TMEM25	ENSG00000149582	Neurology_II	Q86YD3	OID31015	NPC1	0.207726	0.00270391	0.0135243	Significant	0.645057	0.808019	NPX ~ NPC1 * Age_c + Sex + Error(SampleID)
GUK1	ENSG00000143774	Cardiometabolic_II	Q16774	OID30148	NPC1	0.212786	0.0027156	0.0135591	Significant	-0.994722	-0.80691	NPX ~ NPC1 * Age_c + Sex + Error(SampleID)
ENG	ENSG00000106991	Cardiometabolic	P17813	OID20287	NPC1	0.20687	0.00275642	0.0137389	Significant	0.124176	0.1883	NPX ~ NPC1 * Age_c + Sex + Error(SampleID)
MMP13	ENSG00000137745	Neurology	P45452	OID20807	Age_c	0.301457	0.00043307	0.0137668	Significant	-0.182283	-0.11427	NPX ~ NPC1 * Age_c + Sex + Error(SampleID)
VGF	ENSG00000128564	Neurology_II	O15240	OID31067	Age_c	0.273912	0.000446081	0.0138722	Significant	0.335417	-0.071847	NPX ~ NPC1 * Age_c + Sex + Error(SampleID)
CPA2	ENSG00000158516	Neurology	P48052	OID21060	Age_c	0.274252	0.000441795	0.0138722	Significant	-0.0689958	-0.0699685	NPX ~ NPC1 * Age_c + Sex + Error(SampleID)
ARF6	ENSG00000165527	Oncology_II	P62330	OID31523	NPC1	0.212178	0.00279058	0.0138849	Significant	-3.39103	-2.72215	NPX ~ NPC1 * Age_c + Sex + Error(SampleID)
LPCAT2	ENSG00000087253	Oncology	Q7L5N7	OID21290	NPC1	0.217989	0.00283356	0.0140743	Significant	-1.05138	-0.912801	NPX ~ NPC1 * Age_c + Sex + Error(SampleID)
IL1B	ENSG00000125538	Inflammation	P01584	OID20427	NPC1	0.221831	0.00284642	0.0141137	Significant	-3.12059	-2.28759	NPX ~ NPC1 * Age_c + Sex + Error(SampleID)
VPS4B	ENSG00000119541	Oncology_II	O75351	OID31386	NPC1	0.210889	0.00287405	0.014177	Significant	-2.70716	-2.22573	NPX ~ NPC1 * Age_c + Sex + Error(SampleID)
PSIP1	ENSG00000164985	Inflammation	O75475	OID20534	NPC1	0.197011	0.00286758	0.014177	Significant	-1.31882	-1.35836	NPX ~ NPC1 * Age_c + Sex + Error(SampleID)
RBKS	ENSG00000171174	Neurology	Q9H477	OID20986	NPC1	0.20847	0.00287379	0.014177	Significant	0.90422	0.977041	NPX ~ NPC1 * Age_c + Sex + Error(SampleID)
CRTAC1	ENSG00000095713	Cardiometabolic	Q9NQ79	OID20279	NPC1	0.211944	0.00291437	0.0143511	Significant	-0.293561	-0.280235	NPX ~ NPC1 * Age_c + Sex + Error(SampleID)
ATXN10	ENSG00000130638	Neurology	Q9UBB4	OID20865	NPC1	0.229691	0.00292817	0.0143943	Significant	-1.0407	-0.904091	NPX ~ NPC1 * Age_c + Sex + Error(SampleID)
PROK1	ENSG00000143125	Inflammation	P58294	OID20543	NPC1:Age_c	0.413594	1.00848e-05	0.0144263	Significant	0.472736	-0.150579	NPX ~ NPC1 * Age_c + Sex + Error(SampleID)
IGFBP6	ENSG00000167779	Cardiometabolic	P24592	OID20413	NPC1:Age_c	0.402685	8.36684e-06	0.0144263	Significant	-0.21043	-0.0402896	NPX ~ NPC1 * Age_c + Sex + Error(SampleID)
GDNF	ENSG00000168621	Neurology	P39905	OID20861	NPC1	0.227102	0.00298326	0.01464	Significant	0.683075	0.650627	NPX ~ NPC1 * Age_c + Sex + Error(SampleID)
GNPDA2	ENSG00000163281	Inflammation_II	Q8TDQ7	OID30597	NPC1	0.208157	0.00298985	0.0146472	Significant	-0.582447	-0.525354	NPX ~ NPC1 * Age_c + Sex + Error(SampleID)
SERPINA12	ENSG00000165953	Cardiometabolic	Q8IW75	OID20219	NPC1	0.209151	0.00301959	0.0147676	Significant	0.892499	0.594869	NPX ~ NPC1 * Age_c + Sex + Error(SampleID)
FIS1	ENSG00000214253	Inflammation	Q9Y3D6	OID20722	NPC1	0.208116	0.00303565	0.0148208	Significant	-1.45542	-1.17123	NPX ~ NPC1 * Age_c + Sex + Error(SampleID)
LBR	ENSG00000143815	Neurology	Q14739	OID21034	NPC1	0.208296	0.00304702	0.014851	Significant	-1.65942	-1.3966	NPX ~ NPC1 * Age_c + Sex + Error(SampleID)
MMP3	ENSG00000149968	Neurology	P08254	OID21083	NPC1:Age_c	0.383931	1.56177e-05	0.0148941	Significant	-0.672432	-0.112247	NPX ~ NPC1 * Age_c + Sex + Error(SampleID)
IL10RA	ENSG00000110324	Inflammation	Q13651	OID20420	NPC1	0.218344	0.00310038	0.0150854	Significant	1.15076	1.14991	NPX ~ NPC1 * Age_c + Sex + Error(SampleID)
B4GAT1	ENSG00000174684	Neurology	O43505	OID21127	Age_c	0.270526	0.000491063	0.0151068	Significant	0.0356267	-0.0399291	NPX ~ NPC1 * Age_c + Sex + Error(SampleID)
ANXA4	ENSG00000196975	Cardiometabolic	P09525	OID20123	NPC1	0.207989	0.00312547	0.0151816	Significant	-1.19349	-0.960353	NPX ~ NPC1 * Age_c + Sex + Error(SampleID)
SV2A	ENSG00000159164	Neurology_II	Q7L0J3	OID30965	NPC1	0.200453	0.00313423	0.0151983	Significant	-2.66175	-1.8723	NPX ~ NPC1 * Age_c + Sex + Error(SampleID)
AMBN	ENSG00000178522	Inflammation	Q9NP70	OID20437	NPC1	0.217709	0.00314644	0.0152318	Significant	1.00431	1.91599	NPX ~ NPC1 * Age_c + Sex + Error(SampleID)
HPSE	ENSG00000173083	Cardiometabolic_II	Q9Y251	OID30409	NPC1	0.205015	0.00318825	0.0154081	Significant	-1.28605	-1.21354	NPX ~ NPC1 * Age_c + Sex + Error(SampleID)
REG3A	ENSG00000172016	Cardiometabolic	Q06141	OID20258	NPC1	0.201253	0.00325499	0.0156776	Significant	0.695701	0.737982	NPX ~ NPC1 * Age_c + Sex + Error(SampleID)
BMP10	ENSG00000163217	Inflammation_II	O95393	OID30575	NPC1	0.198037	0.00324982	0.0156776	Significant	0.220201	0.405209	NPX ~ NPC1 * Age_c + Sex + Error(SampleID)
SSH3	ENSG00000172830	Oncology_II	Q8TE77	OID31216	NPC1	0.203796	0.0033251	0.0159884	Significant	-0.662512	-0.579941	NPX ~ NPC1 * Age_c + Sex + Error(SampleID)
EPO	ENSG00000130427	Inflammation	P01588	OID20522	NPC1	0.208704	0.00333697	0.0160186	Significant	0.859274	0.956877	NPX ~ NPC1 * Age_c + Sex + Error(SampleID)
SAMD9L	ENSG00000177409	Inflammation	Q8IVG5	OID20536	NPC1	0.170451	0.00336009	0.0161026	Significant	-1.68495	-1.54175	NPX ~ NPC1 * Age_c + Sex + Error(SampleID)
GDF2	ENSG00000263761	Cardiometabolic	Q9UK05	OID20202	Age_c	0.267772	0.000530841	0.0161568	Significant	-0.0690783	-0.0447629	NPX ~ NPC1 * Age_c + Sex + Error(SampleID)
RBP1	ENSG00000114115	Neurology_II	P09455	OID30913	Sex	0.378197	5.12007e-05	0.0162761	Significant	0.995724	-0.571152	NPX ~ NPC1 * Age_c + Sex + Error(SampleID)
LYPD3	ENSG00000124466	Oncology	O95274	OID21530	NPC1	0.198851	0.00345199	0.0165153	Significant	0.262097	0.332888	NPX ~ NPC1 * Age_c + Sex + Error(SampleID)
F3	ENSG00000117525	Oncology	P13726	OID21440	NPC1	0.201409	0.00352244	0.0168242	Significant	0.438455	0.400399	NPX ~ NPC1 * Age_c + Sex + Error(SampleID)
MTDH	ENSG00000147649	Inflammation_II	Q86UE4	OID30538	NPC1	0.20289	0.00353849	0.0168498	Significant	-1.54485	-1.22963	NPX ~ NPC1 * Age_c + Sex + Error(SampleID)
ADAMTS13	ENSG00000160323	Cardiometabolic	Q76LX8	OID20249	NPC1	0.197824	0.00353957	0.0168498	Significant	0.223202	0.257256	NPX ~ NPC1 * Age_c + Sex + Error(SampleID)
F13B	ENSG00000143278	Inflammation_II	P05160	OID30781	NPC1	0.198674	0.003601	0.0171137	Significant	-0.208517	-0.222668	NPX ~ NPC1 * Age_c + Sex + Error(SampleID)
PRND	ENSG00000171864	Neurology_II	Q9UKY0	OID31124	NPC1	0.197108	0.00365592	0.0173459	Significant	0.623637	0.870075	NPX ~ NPC1 * Age_c + Sex + Error(SampleID)
GATD3	ENSG00000160221	Cardiometabolic_II	P0DPI2	OID30253	NPC1	0.202558	0.00366613	0.0173656	Significant	1.14497	1.14788	NPX ~ NPC1 * Age_c + Sex + Error(SampleID)
PXN	ENSG00000089159	Neurology	P49023	OID20822	NPC1	0.219518	0.00368905	0.0174164	Significant	-1.59447	-1.49782	NPX ~ NPC1 * Age_c + Sex + Error(SampleID)
ABL1	ENSG00000097007	Oncology	P00519	OID21280	NPC1	0.207352	0.00368569	0.0174164	Significant	-1.44083	-1.25621	NPX ~ NPC1 * Age_c + Sex + Error(SampleID)
CASP1	ENSG00000137752	Neurology	P29466	OID20854	NPC1	0.218576	0.00373573	0.0176078	Significant	-1.56098	-1.45841	NPX ~ NPC1 * Age_c + Sex + Error(SampleID)
ADAMTSL4	ENSG00000143382	Cardiometabolic_II	Q6UY14	OID30275	NPC1	0.199763	0.00377712	0.0177736	Significant	0.365034	0.385922	NPX ~ NPC1 * Age_c + Sex + Error(SampleID)
DARS1	ENSG00000115866	Neurology	P14868	OID20903	NPC1	0.19044	0.00379377	0.0178226	Significant	-1.8266	-1.63872	NPX ~ NPC1 * Age_c + Sex + Error(SampleID)
CNTN4	ENSG00000144619	Neurology	Q8IWV2	OID21117	Age_c	0.263838	0.000593053	0.0178603	Significant	0.0994725	-0.0331465	NPX ~ NPC1 * Age_c + Sex + Error(SampleID)
CALB1	ENSG00000104327	Oncology	P05937	OID21306	Sex	0.355018	6.28116e-05	0.0179704	Significant	1.55527	-0.368501	NPX ~ NPC1 * Age_c + Sex + Error(SampleID)
PDCD1	ENSG00000188389	Oncology	Q15116	OID21396	Age_c	0.268795	0.000610102	0.0180359	Significant	0.629996	-0.061809	NPX ~ NPC1 * Age_c + Sex + Error(SampleID)
FSTL3	ENSG00000070404	Inflammation	O95633	OID20782	Age_c	0.262748	0.000611493	0.0180359	Significant	0.157307	0.0400808	NPX ~ NPC1 * Age_c + Sex + Error(SampleID)
ERBIN	ENSG00000112851	Oncology	Q96RT1	OID21323	NPC1	0.205548	0.00384674	0.0180419	Significant	-1.75393	-1.5796	NPX ~ NPC1 * Age_c + Sex + Error(SampleID)
PI3	ENSG00000124102	Cardiometabolic	P19957	OID20326	NPC1:Age_c	0.363111	3.06101e-05	0.0182072	Significant	0.473807	-0.0661604	NPX ~ NPC1 * Age_c + Sex + Error(SampleID)
ADGRG2	ENSG00000173698	Cardiometabolic	Q8IZP9	OID20189	NPC1:Age_c	0.361892	3.18197e-05	0.0182072	Significant	-0.211318	0.0524454	NPX ~ NPC1 * Age_c + Sex + Error(SampleID)
HS3ST3B1	ENSG00000125430	Oncology	Q9Y662	OID21303	NPC1	0.204605	0.00394378	0.0184667	Significant	0.744435	0.569408	NPX ~ NPC1 * Age_c + Sex + Error(SampleID)
DPP6	ENSG00000130226	Oncology	P42658	OID21354	Age_c	0.273501	0.000635929	0.0185652	Significant	0.7031	-0.0619487	NPX ~ NPC1 * Age_c + Sex + Error(SampleID)
SPINK5	ENSG00000133710	Neurology	Q9NQ38	OID21148	Age_c	0.26082	0.00064548	0.0186537	Significant	-0.0354917	0.0325708	NPX ~ NPC1 * Age_c + Sex + Error(SampleID)
CCL4	ENSG00000275302	Inflammation	P13236	OID20695	NPC1	0.194015	0.00399948	0.0186969	Significant	0.700339	0.841549	NPX ~ NPC1 * Age_c + Sex + Error(SampleID)
CCN5	ENSG00000064205	Neurology	O76076	OID21068	NPC1:Age_c	0.355109	3.94357e-05	0.0188043	Significant	-0.830647	-0.129431	NPX ~ NPC1 * Age_c + Sex + Error(SampleID)
ITGB2	ENSG00000160255	Cardiometabolic	P05107	OID20315	NPC1	0.191095	0.00402969	0.0188074	Significant	0.225343	0.368112	NPX ~ NPC1 * Age_c + Sex + Error(SampleID)
LUZP2	ENSG00000187398	Oncology_II	Q86TE4	OID31402	Age_c	0.259281	0.000673906	0.018903	Significant	0.370926	-0.0736014	NPX ~ NPC1 * Age_c + Sex + Error(SampleID)
SCG2	ENSG00000171951	Oncology	P13521	OID21400	Age_c	0.265179	0.000673926	0.018903	Significant	0.475683	-0.0547395	NPX ~ NPC1 * Age_c + Sex + Error(SampleID)
C1QL2	ENSG00000144119	Inflammation_II	Q7Z5L3	OID30515	Age_c	0.259475	0.000670249	0.018903	Significant	0.042675	-0.0464818	NPX ~ NPC1 * Age_c + Sex + Error(SampleID)
KLK3	ENSG00000142515	Cardiometabolic_II	P07288	OID30364	Sex	0.331935	8.08717e-05	0.0192812	Significant	0.141923	0.53012	NPX ~ NPC1 * Age_c + Sex + Error(SampleID)
IL1RL1	ENSG00000115602	Cardiometabolic	Q01638	OID20250	Sex	0.333339	7.74768e-05	0.0192812	Significant	-0.0514158	0.39979	NPX ~ NPC1 * Age_c + Sex + Error(SampleID)
M6PR	ENSG00000003056	Cardiometabolic_II	P20645	OID30208	NPC1	0.197032	0.00418981	0.0194911	Significant	0.535236	0.670291	NPX ~ NPC1 * Age_c + Sex + Error(SampleID)
ARSA	ENSG00000100299	Neurology	P15289	OID21138	NPC1	0.193822	0.00418611	0.0194911	Significant	-0.452684	-0.441803	NPX ~ NPC1 * Age_c + Sex + Error(SampleID)
STK24	ENSG00000102572	Neurology	Q9Y6E0	OID20837	NPC1	0.21176	0.00421948	0.0195973	Significant	-0.632029	-0.819603	NPX ~ NPC1 * Age_c + Sex + Error(SampleID)
APLP1	ENSG00000105290	Cardiometabolic	P51693	OID20164	NPC1	0.190844	0.0042426	0.0196728	Significant	0.588352	0.70041	NPX ~ NPC1 * Age_c + Sex + Error(SampleID)
PBLD	ENSG00000108187	Neurology	P30039	OID20839	NPC1	0.211957	0.00428259	0.019794	Significant	0.771737	0.755052	NPX ~ NPC1 * Age_c + Sex + Error(SampleID)
TCOF1	ENSG00000070814	Cardiometabolic_II	Q13428	OID30316	NPC1	0.201713	0.00427958	0.019794	Significant	0.64125	0.677683	NPX ~ NPC1 * Age_c + Sex + Error(SampleID)
COL3A1	ENSG00000168542	Cardiometabolic_II	P02461	OID30379	NPC1	0.194386	0.00429807	0.0198335	Significant	-0.702605	-0.567167	NPX ~ NPC1 * Age_c + Sex + Error(SampleID)
MAPRE3	ENSG00000084764	Oncology_II	Q9UPY8	OID31177	NPC1	0.190704	0.00434591	0.020022	Significant	1.72507	1.83533	NPX ~ NPC1 * Age_c + Sex + Error(SampleID)
PTPRM	ENSG00000173482	Inflammation	P28827	OID20598	NPC1	0.193981	0.00448976	0.0206515	Significant	0.233703	0.265878	NPX ~ NPC1 * Age_c + Sex + Error(SampleID)
INSL3	ENSG00000248099	Neurology_II	P51460	OID31129	NPC1:Age_c	0.340211	6.27368e-05	0.0206771	Significant	0.360059	-0.213298	NPX ~ NPC1 * Age_c + Sex + Error(SampleID)
DEFB4A_DEFB4B		Oncology	O15263	OID21373	NPC1:Age_c	0.359189	5.54214e-05	0.0206771	Significant	0.785282	-0.146098	NPX ~ NPC1 * Age_c + Sex + Error(SampleID)
EPHA1	ENSG00000146904	Inflammation	P21709	OID20677	NPC1:Age_c	0.339039	6.50451e-05	0.0206771	Significant	0.302912	-0.0424305	NPX ~ NPC1 * Age_c + Sex + Error(SampleID)
MSRA	ENSG00000175806	Oncology	Q9UJ68	OID21513	NPC1	0.192509	0.00457607	0.0210146	Significant	-1.54771	-1.26328	NPX ~ NPC1 * Age_c + Sex + Error(SampleID)
KAZN	ENSG00000189337	Oncology_II	Q674X7	OID31481	NPC1	0.192447	0.00460868	0.0210967	Significant	-1.80344	-1.47545	NPX ~ NPC1 * Age_c + Sex + Error(SampleID)
CEACAM8	ENSG00000124469	Cardiometabolic	P31997	OID20102	NPC1	0.19523	0.00460592	0.0210967	Significant	-1.20815	-1.0167	NPX ~ NPC1 * Age_c + Sex + Error(SampleID)
MYLPF		Neurology_II	Q96A32	OID30917	Age_c	0.279155	0.000775669	0.0213384	Significant	0.596827	0.128479	NPX ~ NPC1 * Age_c + Sex + Error(SampleID)
LRTM2	ENSG00000166159	Neurology_II	Q8N967	OID31020	Age_c	0.254334	0.00077364	0.0213384	Significant	0.621301	-0.0671346	NPX ~ NPC1 * Age_c + Sex + Error(SampleID)
DGKA	ENSG00000065357	Inflammation_II	P23743	OID30546	NPC1	0.191554	0.00469599	0.0214278	Significant	-1.58277	-1.31445	NPX ~ NPC1 * Age_c + Sex + Error(SampleID)
LRRC59	ENSG00000108829	Cardiometabolic_II	Q96AG4	OID30361	NPC1	0.213004	0.00469585	0.0214278	Significant	-1.57766	-1.19054	NPX ~ NPC1 * Age_c + Sex + Error(SampleID)
LAT2	ENSG00000086730	Oncology	Q9GZY6	OID21292	NPC1	0.197542	0.00472681	0.0215341	Significant	-1.33944	-1.19704	NPX ~ NPC1 * Age_c + Sex + Error(SampleID)
APOL1	ENSG00000100342	Inflammation_II	O14791	OID30708	NPC1	0.186918	0.0048415	0.0219865	Significant	-0.873846	-0.840667	NPX ~ NPC1 * Age_c + Sex + Error(SampleID)
GRPEL1	ENSG00000109519	Oncology	Q9HAV7	OID21309	NPC1	0.195793	0.00483504	0.0219865	Significant	0.705674	0.735743	NPX ~ NPC1 * Age_c + Sex + Error(SampleID)
ST6GAL1	ENSG00000073849	Cardiometabolic	P15907	OID20302	NPC1	0.186209	0.00487021	0.0220819	Significant	-0.380568	-0.413756	NPX ~ NPC1 * Age_c + Sex + Error(SampleID)
TNFSF8	ENSG00000106952	Cardiometabolic_II	P32971	OID30384	Age_c	0.252622	0.000811349	0.0221073	Significant	1.42479	-0.045903	NPX ~ NPC1 * Age_c + Sex + Error(SampleID)
ARSB	ENSG00000113273	Oncology	P15848	OID21331	NPC1	0.195887	0.00489002	0.0221366	Significant	-0.9579	-0.872672	NPX ~ NPC1 * Age_c + Sex + Error(SampleID)
ECHS1	ENSG00000127884	Cardiometabolic_II	P30084	OID30239	NPC1	0.19095	0.00490013	0.0221474	Significant	1.226	1.27515	NPX ~ NPC1 * Age_c + Sex + Error(SampleID)
ADGRV1	ENSG00000164199	Neurology_II	Q8WXG9	OID30877	NPC1	0.185982	0.00492173	0.0222099	Significant	1.02923	1.23417	NPX ~ NPC1 * Age_c + Sex + Error(SampleID)
CC2D1A	ENSG00000132024	Neurology	Q6P1N0	OID20958	NPC1	0.178811	0.0049557	0.0222464	Significant	-2.30507	-1.9803	NPX ~ NPC1 * Age_c + Sex + Error(SampleID)
TOMM20	ENSG00000173726	Cardiometabolic_II	Q15388	OID30353	NPC1	0.201163	0.00494617	0.0222464	Significant	-1.39668	-1.32866	NPX ~ NPC1 * Age_c + Sex + Error(SampleID)
LIF	ENSG00000128342	Neurology	P15018	OID20824	NPC1	0.208482	0.00496093	0.0222464	Significant	-1.60765	-1.13224	NPX ~ NPC1 * Age_c + Sex + Error(SampleID)
GCHFR	ENSG00000137880	Inflammation_II	P30047	OID30631	NPC1	0.186327	0.00495778	0.0222464	Significant	1.20203	1.1153	NPX ~ NPC1 * Age_c + Sex + Error(SampleID)
SLAMF7	ENSG00000026751	Inflammation	Q9NQ25	OID20602	NPC1	0.158153	0.00503856	0.0225592	Significant	0.636434	0.605395	NPX ~ NPC1 * Age_c + Sex + Error(SampleID)
RBPMS	ENSG00000157110	Inflammation_II	Q93062	OID30507	NPC1	0.189635	0.00506236	0.022595	Significant	-2.82456	-2.1473	NPX ~ NPC1 * Age_c + Sex + Error(SampleID)
DIABLO	ENSG00000184047	Cardiometabolic	Q9NR28	OID20184	NPC1	0.189434	0.00505933	0.022595	Significant	-1.63712	-1.30771	NPX ~ NPC1 * Age_c + Sex + Error(SampleID)
IL1RN	ENSG00000136689	Inflammation	P18510	OID20700	NPC1	0.186387	0.00507236	0.0226044	Significant	-0.970842	-0.979392	NPX ~ NPC1 * Age_c + Sex + Error(SampleID)
TG	ENSG00000042832	Oncology_II	P01266	OID31359	Age_c	0.25116	0.000844967	0.0228061	Significant	0.918632	0.109912	NPX ~ NPC1 * Age_c + Sex + Error(SampleID)
FGF5	ENSG00000138675	Inflammation	P12034	OID20490	NPC1	0.197893	0.00513925	0.0228668	Significant	-0.472123	-0.622071	NPX ~ NPC1 * Age_c + Sex + Error(SampleID)
MFAP5	ENSG00000197614	Cardiometabolic	Q13361	OID20239	NPC1:Age_c	0.332277	8.0032e-05	0.0228972	Significant	-0.321366	-0.0736563	NPX ~ NPC1 * Age_c + Sex + Error(SampleID)
ITGB7	ENSG00000139626	Oncology	P26010	OID21393	Age_c	0.256401	0.000856713	0.0229071	Significant	0.70796	-0.049105	NPX ~ NPC1 * Age_c + Sex + Error(SampleID)
GMFG	ENSG00000130755	Cardiometabolic_II	O60234	OID30340	NPC1	0.208015	0.00517184	0.0229761	Significant	-2.24498	-1.83938	NPX ~ NPC1 * Age_c + Sex + Error(SampleID)
NRXN3	ENSG00000021645	Neurology_II	Q9Y4C0	OID30901	NPC1	0.201067	0.0051961	0.0230481	Significant	0.472269	0.57489	NPX ~ NPC1 * Age_c + Sex + Error(SampleID)
KLK3	ENSG00000142515	Cardiometabolic_II	P07288	OID30364	Age_c	0.250088	0.000870445	0.0230587	Significant	0.141923	0.0827638	NPX ~ NPC1 * Age_c + Sex + Error(SampleID)
GGACT	ENSG00000134864	Cardiometabolic_II	Q9BVM4	OID30290	NPC1	0.203417	0.00520861	0.0230679	Significant	-1.83091	-1.6364	NPX ~ NPC1 * Age_c + Sex + Error(SampleID)
NXPH3	ENSG00000182575	Inflammation_II	O95157	OID30565	Age_c	0.248725	0.000903914	0.0233313	Significant	0.110559	-0.0822787	NPX ~ NPC1 * Age_c + Sex + Error(SampleID)
ITGA2	ENSG00000164171	Inflammation_II	P17301	OID30570	Age_c	0.248522	0.00090902	0.0233313	Significant	-0.567336	-0.0717448	NPX ~ NPC1 * Age_c + Sex + Error(SampleID)
CFHR5	ENSG00000134389	Inflammation_II	Q9BXR6	OID30716	Age_c	0.248028	0.000921507	0.0233313	Significant	-0.380867	0.0364593	NPX ~ NPC1 * Age_c + Sex + Error(SampleID)
ITGAV	ENSG00000138448	Oncology	P06756	OID21416	Age_c	0.254756	0.000895898	0.0233313	Significant	-0.196542	-0.0273872	NPX ~ NPC1 * Age_c + Sex + Error(SampleID)
SERPINF1	ENSG00000132386	Inflammation_II	P36955	OID30757	Age_c	0.248076	0.000920297	0.0233313	Significant	-0.0699775	0.0195727	NPX ~ NPC1 * Age_c + Sex + Error(SampleID)
NCK2	ENSG00000071051	Inflammation	O43639	OID20683	NPC1	0.186669	0.00528483	0.0233692	Significant	-0.589228	-0.535048	NPX ~ NPC1 * Age_c + Sex + Error(SampleID)
PRKCQ	ENSG00000065675	Inflammation	Q04759	OID20468	NPC1	0.196297	0.00534541	0.0236007	Significant	-1.01906	-1.03171	NPX ~ NPC1 * Age_c + Sex + Error(SampleID)
RBP1	ENSG00000114115	Neurology_II	P09455	OID30913	NPC1	0.194863	0.00537883	0.0237116	Significant	0.995724	0.791709	NPX ~ NPC1 * Age_c + Sex + Error(SampleID)
TNFRSF9	ENSG00000049249	Neurology	Q07011	OID20985	Age_c	0.252627	0.000949178	0.023821	Significant	0.551305	-0.0520043	NPX ~ NPC1 * Age_c + Sex + Error(SampleID)
IL31RA	ENSG00000164509	Inflammation_II	Q8NI17	OID30475	NPC1	0.179541	0.00541391	0.0238295	Significant	0.398927	0.827475	NPX ~ NPC1 * Age_c + Sex + Error(SampleID)
SNX9	ENSG00000130340	Cardiometabolic	Q9Y5X1	OID20135	NPC1	0.185667	0.00544615	0.0239346	Significant	-1.62701	-1.4006	NPX ~ NPC1 * Age_c + Sex + Error(SampleID)
FOXO1	ENSG00000150907	Inflammation	Q12778	OID20515	NPC1	0.164409	0.00546187	0.0239669	Significant	-0.918184	-0.938447	NPX ~ NPC1 * Age_c + Sex + Error(SampleID)
SORCS2	ENSG00000184985	Oncology	Q96PQ0	OID21262	NPC1	0.195238	0.00549369	0.0240696	Significant	0.668384	0.63869	NPX ~ NPC1 * Age_c + Sex + Error(SampleID)
CD33	ENSG00000105383	Oncology	P20138	OID21472	NPC1	0.183297	0.00550654	0.024089	Significant	0.903681	0.815933	NPX ~ NPC1 * Age_c + Sex + Error(SampleID)
SDCCAG8	ENSG00000054282	Oncology_II	Q86SQ7	OID31423	NPC1	0.185107	0.00555217	0.0242344	Significant	-1.60078	-1.32384	NPX ~ NPC1 * Age_c + Sex + Error(SampleID)
KDR	ENSG00000128052	Oncology	P35968	OID21497	NPC1	0.183094	0.00555671	0.0242344	Significant	-0.374243	-0.317626	NPX ~ NPC1 * Age_c + Sex + Error(SampleID)
FABP9	ENSG00000205186	Inflammation	Q0Z7S8	OID20501	NPC1	0.180152	0.00559312	0.024356	Significant	-0.587663	-0.543714	NPX ~ NPC1 * Age_c + Sex + Error(SampleID)
GBP1	ENSG00000117228	Neurology_II	P32455	OID31128	NPC1	0.181027	0.00561316	0.0244061	Significant	0.845206	0.978002	NPX ~ NPC1 * Age_c + Sex + Error(SampleID)
PINLYP	ENSG00000234465	Inflammation_II	A6NC86	OID30651	NPC1	0.1822	0.00566274	0.0245844	Significant	-0.661427	-0.62275	NPX ~ NPC1 * Age_c + Sex + Error(SampleID)
RNASE1	ENSG00000129538	Inflammation_II	P07998	OID30672	Age_c	0.245439	0.00098981	0.0246247	Significant	0.0484058	0.0203411	NPX ~ NPC1 * Age_c + Sex + Error(SampleID)
EPS8L2	ENSG00000177106	Oncology	Q9H6S3	OID21397	NPC1	0.179431	0.00568275	0.0246338	Significant	-0.450066	-0.430916	NPX ~ NPC1 * Age_c + Sex + Error(SampleID)
WAS	ENSG00000015285	Inflammation	P42768	OID20479	NPC1	0.193675	0.00570069	0.024637	Significant	-1.88496	-1.68914	NPX ~ NPC1 * Age_c + Sex + Error(SampleID)
IL15RA	ENSG00000134470	Inflammation	Q13261	OID20498	NPC1	0.193685	0.00569978	0.024637	Significant	0.748413	0.664307	NPX ~ NPC1 * Age_c + Sex + Error(SampleID)
EEF1D	ENSG00000104529	Cardiometabolic_II	P29692	OID30335	NPC1	0.20354	0.00576776	0.0248892	Significant	-2.3327	-1.81544	NPX ~ NPC1 * Age_c + Sex + Error(SampleID)
GFOD2	ENSG00000141098	Oncology	Q3B7J2	OID21216	NPC1	0.192983	0.00579468	0.024929	Significant	0.860341	1.15188	NPX ~ NPC1 * Age_c + Sex + Error(SampleID)
AGXT	ENSG00000172482	Cardiometabolic	P21549	OID20139	NPC1	0.181156	0.00580312	0.024929	Significant	0.937032	1.02082	NPX ~ NPC1 * Age_c + Sex + Error(SampleID)
UNC5D	ENSG00000156687	Inflammation_II	Q6UXZ4	OID30447	NPC1	0.176577	0.00579242	0.024929	Significant	0.31175	0.627143	NPX ~ NPC1 * Age_c + Sex + Error(SampleID)
PROS1	ENSG00000184500	Inflammation_II	P07225	OID30737	NPC1	0.179872	0.00584039	0.0250515	Significant	-0.413643	-0.447113	NPX ~ NPC1 * Age_c + Sex + Error(SampleID)
OPHN1	ENSG00000079482	Neurology_II	O60890	OID31087	NPC1	0.182279	0.00592912	0.0253176	Significant	-1.78503	-1.45936	NPX ~ NPC1 * Age_c + Sex + Error(SampleID)
PYY	ENSG00000131096	Cardiometabolic_II	P10082	OID30150	NPC1	0.179604	0.00593315	0.0253176	Significant	1.02152	1.25399	NPX ~ NPC1 * Age_c + Sex + Error(SampleID)
MYOC	ENSG00000034971	Neurology	Q99972	OID21121	NPC1	0.177864	0.00593782	0.0253176	Significant	-0.466278	-0.662364	NPX ~ NPC1 * Age_c + Sex + Error(SampleID)
PRSS27	ENSG00000172382	Cardiometabolic	Q9BQR3	OID20212	NPC1	0.179834	0.00591854	0.0253176	Significant	-0.445033	-0.451166	NPX ~ NPC1 * Age_c + Sex + Error(SampleID)
MAPK13	ENSG00000156711	Oncology_II	O15264	OID31205	NPC1	0.180374	0.00601703	0.0256171	Significant	-0.943992	-0.949592	NPX ~ NPC1 * Age_c + Sex + Error(SampleID)
CES2	ENSG00000172831	Oncology	O00748	OID21366	NPC1	0.186716	0.00612408	0.0260342	Significant	0.570688	0.599284	NPX ~ NPC1 * Age_c + Sex + Error(SampleID)
CALCOCO1	ENSG00000012822	Oncology	Q9P1Z2	OID21387	NPC1	0.17105	0.00615481	0.026126	Significant	-2.0691	-1.79022	NPX ~ NPC1 * Age_c + Sex + Error(SampleID)
TNFRSF8	ENSG00000120949	Neurology	P28908	OID21049	NPC1	0.174323	0.00621505	0.0263036	Significant	0.370352	0.643375	NPX ~ NPC1 * Age_c + Sex + Error(SampleID)
GPC1	ENSG00000063660	Oncology	P35052	OID21438	NPC1	0.170747	0.0062132	0.0263036	Significant	-0.455756	-0.357521	NPX ~ NPC1 * Age_c + Sex + Error(SampleID)
NMNAT1	ENSG00000173614	Neurology	Q9HAN9	OID20913	NPC1	0.169708	0.00627143	0.026503	Significant	-1.64102	-1.45831	NPX ~ NPC1 * Age_c + Sex + Error(SampleID)
STK4	ENSG00000101109	Cardiometabolic	Q13043	OID20140	NPC1	0.181092	0.00630437	0.0265216	Significant	-1.10951	-0.833377	NPX ~ NPC1 * Age_c + Sex + Error(SampleID)
WFIKKN2	ENSG00000173714	Inflammation	Q8TEU8	OID20785	NPC1	0.174108	0.00631291	0.0265216	Significant	0.341974	0.569991	NPX ~ NPC1 * Age_c + Sex + Error(SampleID)
LAG3	ENSG00000089692	Oncology	P18627	OID21315	NPC1	0.185378	0.00630473	0.0265216	Significant	0.547339	0.463148	NPX ~ NPC1 * Age_c + Sex + Error(SampleID)
BSG	ENSG00000172270	Inflammation	P35613	OID20626	NPC1	0.185204	0.0062918	0.0265216	Significant	0.203014	0.286916	NPX ~ NPC1 * Age_c + Sex + Error(SampleID)
RRM2	ENSG00000171848	Oncology	P31350	OID21187	NPC1	0.189076	0.00635988	0.0266407	Significant	0.77092	0.828768	NPX ~ NPC1 * Age_c + Sex + Error(SampleID)
LGALS3	ENSG00000131981	Cardiometabolic	P17931	OID20284	NPC1	0.176287	0.006359	0.0266407	Significant	0.521375	0.522108	NPX ~ NPC1 * Age_c + Sex + Error(SampleID)
HMOX2	ENSG00000103415	Neurology	P30519	OID20887	NPC1	0.196441	0.00639789	0.0267608	Significant	-0.982016	-0.821755	NPX ~ NPC1 * Age_c + Sex + Error(SampleID)
HTRA2	ENSG00000115317	Oncology	O43464	OID21471	NPC1	0.175376	0.00654129	0.0273206	Significant	0.292404	0.392562	NPX ~ NPC1 * Age_c + Sex + Error(SampleID)
CA12	ENSG00000074410	Oncology	O43570	OID21344	Age_c	0.252169	0.0011244	0.027495	Significant	-0.0983282	0.0424035	NPX ~ NPC1 * Age_c + Sex + Error(SampleID)
ITGB2	ENSG00000160255	Cardiometabolic	P05107	OID20315	Age_c	0.241002	0.00111829	0.027495	Significant	0.225343	-0.0376934	NPX ~ NPC1 * Age_c + Sex + Error(SampleID)
PTPRR	ENSG00000153233	Neurology_II	Q15256	OID31099	Sex	0.317514	0.000125058	0.0275224	Significant	0.628973	-0.4277	NPX ~ NPC1 * Age_c + Sex + Error(SampleID)
CCL24	ENSG00000106178	Inflammation	O00175	OID20772	NPC1	0.173994	0.00661809	0.0276011	Significant	0.652327	0.825204	NPX ~ NPC1 * Age_c + Sex + Error(SampleID)
TBCB	ENSG00000105254	Neurology	Q99426	OID20993	NPC1	0.167239	0.00665863	0.0276492	Significant	-2.50552	-2.13268	NPX ~ NPC1 * Age_c + Sex + Error(SampleID)
GRHPR	ENSG00000137106	Cardiometabolic_II	Q9UBQ7	OID30289	NPC1	0.181678	0.0066395	0.0276492	Significant	0.788503	0.891676	NPX ~ NPC1 * Age_c + Sex + Error(SampleID)
CHCHD10	ENSG00000250479	Neurology_II	Q8WYQ3	OID31116	NPC1	0.176722	0.00665784	0.0276492	Significant	0.516357	0.488671	NPX ~ NPC1 * Age_c + Sex + Error(SampleID)
CHMP6	ENSG00000176108	Cardiometabolic_II	Q96FZ7	OID30327	NPC1	0.193206	0.00671259	0.0278329	Significant	-0.663045	-0.572391	NPX ~ NPC1 * Age_c + Sex + Error(SampleID)
CDH17	ENSG00000079112	Cardiometabolic	Q12864	OID20134	Age_c	0.239974	0.0011503	0.02789	Significant	-0.275193	-0.0783443	NPX ~ NPC1 * Age_c + Sex + Error(SampleID)
RNASEH2A	ENSG00000104889	Neurology_II	O75792	OID31027	NPC1	0.177072	0.00685012	0.0283621	Significant	-1.21737	-0.985376	NPX ~ NPC1 * Age_c + Sex + Error(SampleID)
KLK10	ENSG00000129451	Oncology	O43240	OID21523	NPC1	0.171406	0.00687185	0.0284109	Significant	0.271203	0.328299	NPX ~ NPC1 * Age_c + Sex + Error(SampleID)
SCP2	ENSG00000116171	Oncology	P22307	OID21161	NPC1	0.185003	0.00700405	0.028874	Significant	0.862556	1.03341	NPX ~ NPC1 * Age_c + Sex + Error(SampleID)
LEPR	ENSG00000116678	Cardiometabolic	P48357	OID20128	NPC1	0.168246	0.00700064	0.028874	Significant	0.244946	0.494666	NPX ~ NPC1 * Age_c + Sex + Error(SampleID)
PPP1CC	ENSG00000186298	Oncology_II	P36873	OID31360	NPC1	0.176148	0.00705151	0.0289862	Significant	-1.45059	-1.07777	NPX ~ NPC1 * Age_c + Sex + Error(SampleID)
CPQ	ENSG00000104324	Cardiometabolic_II	Q9Y646	OID30406	NPC1	0.173612	0.00704573	0.0289862	Significant	-0.410236	-0.367839	NPX ~ NPC1 * Age_c + Sex + Error(SampleID)
AGRN	ENSG00000188157	Inflammation	O00468	OID20786	NPC1	0.17363	0.00707856	0.0290556	Significant	0.389765	0.372327	NPX ~ NPC1 * Age_c + Sex + Error(SampleID)
GAMT	ENSG00000130005	Cardiometabolic_II	Q14353	OID30133	NPC1	0.175261	0.00709873	0.0290967	Significant	-0.957984	-0.775759	NPX ~ NPC1 * Age_c + Sex + Error(SampleID)
MYH9	ENSG00000100345	Cardiometabolic_II	P35579	OID30382	NPC1	0.174653	0.00713635	0.029209	Significant	-1.41471	-1.22255	NPX ~ NPC1 * Age_c + Sex + Error(SampleID)
PKD1	ENSG00000008710	Cardiometabolic_II	P98161	OID30328	NPC1	0.173212	0.00715481	0.0292427	Significant	0.28538	0.356178	NPX ~ NPC1 * Age_c + Sex + Error(SampleID)
NT5C3A	ENSG00000122643	Inflammation	Q9H0P0	OID20553	NPC1	0.151999	0.00719417	0.0293198	Significant	-2.21062	-2.08381	NPX ~ NPC1 * Age_c + Sex + Error(SampleID)
CYTL1	ENSG00000170891	Cardiometabolic_II	Q9NRR1	OID30374	NPC1	0.167916	0.00718563	0.0293198	Significant	0.125316	0.423651	NPX ~ NPC1 * Age_c + Sex + Error(SampleID)
ZP4	ENSG00000116996	Oncology_II	Q12836	OID31185	NPC1	0.171519	0.00729027	0.0296692	Significant	1.85897	1.47314	NPX ~ NPC1 * Age_c + Sex + Error(SampleID)
CD84	ENSG00000066294	Inflammation	Q9UIB8	OID20607	NPC1	0.150048	0.00730548	0.0296889	Significant	-0.401944	-0.367324	NPX ~ NPC1 * Age_c + Sex + Error(SampleID)
VAMP8	ENSG00000118640	Inflammation_II	Q9BV40	OID30555	NPC1	0.17409	0.00732295	0.0296949	Significant	-2.14192	-1.68347	NPX ~ NPC1 * Age_c + Sex + Error(SampleID)
AXIN1	ENSG00000103126	Inflammation	O15169	OID20582	NPC1	0.144305	0.00732771	0.0296949	Significant	-1.49393	-1.34638	NPX ~ NPC1 * Age_c + Sex + Error(SampleID)
ITPA	ENSG00000125877	Cardiometabolic_II	Q9BY32	OID30082	NPC1	0.169705	0.00735777	0.0297745	Significant	1.15325	1.27123	NPX ~ NPC1 * Age_c + Sex + Error(SampleID)
NME3	ENSG00000103024	Inflammation	Q13232	OID20789	NPC1	0.173738	0.00742504	0.0300043	Significant	-0.248513	-0.195314	NPX ~ NPC1 * Age_c + Sex + Error(SampleID)
MYBPC2	ENSG00000086967	Cardiometabolic_II	Q14324	OID30199	Age_c	0.241951	0.0012657	0.0301764	Significant	0.137295	0.13044	NPX ~ NPC1 * Age_c + Sex + Error(SampleID)
CCDC80	ENSG00000091986	Cardiometabolic	Q76M96	OID20226	Age_c	0.236672	0.00125914	0.0301764	Significant	0.157342	0.0386571	NPX ~ NPC1 * Age_c + Sex + Error(SampleID)
CPM	ENSG00000135678	Neurology	P14384	OID21054	NPC1	0.17306	0.00749518	0.030245	Significant	0.407274	0.355136	NPX ~ NPC1 * Age_c + Sex + Error(SampleID)
ERMAP	ENSG00000164010	Inflammation_II	Q96PL5	OID30539	NPC1	0.172876	0.00752141	0.0303081	Significant	-1.00601	-0.825566	NPX ~ NPC1 * Age_c + Sex + Error(SampleID)
BLOC1S2	ENSG00000196072	Neurology_II	Q6QNY1	OID30856	NPC1	0.179436	0.00756791	0.0304098	Significant	2.70172	2.56819	NPX ~ NPC1 * Age_c + Sex + Error(SampleID)
SEZ6	ENSG00000063015	Neurology_II	Q53EL9	OID30968	NPC1	0.193696	0.00756261	0.0304098	Significant	0.440642	0.765958	NPX ~ NPC1 * Age_c + Sex + Error(SampleID)
GNPDA1	ENSG00000113552	Cardiometabolic_II	P46926	OID30197	NPC1	0.17321	0.00765492	0.0307163	Significant	0.713298	0.755723	NPX ~ NPC1 * Age_c + Sex + Error(SampleID)
TALDO1	ENSG00000177156	Cardiometabolic_II	P37837	OID30414	NPC1	0.167633	0.00767271	0.0307446	Significant	0.533794	0.693932	NPX ~ NPC1 * Age_c + Sex + Error(SampleID)
TPD52L2	ENSG00000101150	Inflammation_II	O43399	OID30609	NPC1	0.172527	0.00771019	0.0308515	Significant	-1.76439	-1.42891	NPX ~ NPC1 * Age_c + Sex + Error(SampleID)
CXADR	ENSG00000154639	Inflammation	P78310	OID20561	NPC1	0.167786	0.00775344	0.0309813	Significant	0.642075	0.724975	NPX ~ NPC1 * Age_c + Sex + Error(SampleID)
CHAD	ENSG00000136457	Inflammation_II	O15335	OID30660	Age_c	0.235044	0.00131636	0.0311249	Significant	-0.338256	-0.0608005	NPX ~ NPC1 * Age_c + Sex + Error(SampleID)
PPP1R12A	ENSG00000058272	Oncology	O14974	OID21475	NPC1	0.17214	0.0078028	0.031135	Significant	-1.77091	-1.42138	NPX ~ NPC1 * Age_c + Sex + Error(SampleID)
FGR	ENSG00000000938	Neurology	P09769	OID20828	NPC1	0.187611	0.00784107	0.0312441	Significant	-1.63473	-1.5111	NPX ~ NPC1 * Age_c + Sex + Error(SampleID)
NAA10	ENSG00000102030	Cardiometabolic_II	P41227	OID30188	NPC1	0.171159	0.00793799	0.0315864	Significant	-2.22946	-1.8166	NPX ~ NPC1 * Age_c + Sex + Error(SampleID)
EPHB6	ENSG00000106123	Neurology	O15197	OID20982	NPC1	0.17424	0.00795204	0.0315983	Significant	0.330188	0.397721	NPX ~ NPC1 * Age_c + Sex + Error(SampleID)
RAB37	ENSG00000172794	Inflammation	Q96AX2	OID20425	NPC1	0.179707	0.0080046	0.0317048	Significant	-1.65947	-1.5615	NPX ~ NPC1 * Age_c + Sex + Error(SampleID)
HEPACAM2	ENSG00000188175	Neurology_II	A8MVW5	OID31151	NPC1	0.167321	0.00801208	0.0317048	Significant	0.568462	0.592744	NPX ~ NPC1 * Age_c + Sex + Error(SampleID)
TFPI	ENSG00000003436	Cardiometabolic	P10646	OID20388	NPC1	0.167442	0.00800393	0.0317048	Significant	0.351328	0.400089	NPX ~ NPC1 * Age_c + Sex + Error(SampleID)
LGALS7_LGALS7B		Oncology	P47929	OID21406	NPC1	0.167862	0.00805341	0.0317804	Significant	-0.456364	-0.542922	NPX ~ NPC1 * Age_c + Sex + Error(SampleID)
ITGAM	ENSG00000169896	Neurology	P11215	OID21071	NPC1	0.17232	0.00805301	0.0317804	Significant	-0.558353	-0.388449	NPX ~ NPC1 * Age_c + Sex + Error(SampleID)
CIAPIN1	ENSG00000005194	Oncology	Q6FI81	OID21501	NPC1	0.170157	0.00808092	0.0318012	Significant	-1.96011	-1.64058	NPX ~ NPC1 * Age_c + Sex + Error(SampleID)
HK2	ENSG00000159399	Cardiometabolic	P52789	OID20065	NPC1	0.171975	0.00807738	0.0318012	Significant	-0.921783	-0.858167	NPX ~ NPC1 * Age_c + Sex + Error(SampleID)
DOCK9	ENSG00000088387	Neurology_II	Q9BZ29	OID30836	NPC1	0.173958	0.00821692	0.032292	Significant	1.58393	1.72771	NPX ~ NPC1 * Age_c + Sex + Error(SampleID)
ASPN	ENSG00000106819	Cardiometabolic_II	Q9BXN1	OID30315	Age_c	0.23877	0.00137821	0.0323201	Significant	0.297761	-0.0389023	NPX ~ NPC1 * Age_c + Sex + Error(SampleID)
IGSF21	ENSG00000117154	Cardiometabolic_II	Q96ID5	OID30210	NPC1	0.169669	0.00823588	0.0323221	Significant	0.366678	0.485048	NPX ~ NPC1 * Age_c + Sex + Error(SampleID)
GP5	ENSG00000178732	Inflammation_II	P40197	OID30611	NPC1	0.168294	0.00842619	0.0330237	Significant	-0.399534	-0.33776	NPX ~ NPC1 * Age_c + Sex + Error(SampleID)
RNF149	ENSG00000163162	Cardiometabolic_II	Q8NC42	OID30235	NPC1	0.168947	0.00851809	0.0333382	Significant	0.520911	0.516066	NPX ~ NPC1 * Age_c + Sex + Error(SampleID)
TRIM58	ENSG00000162722	Oncology_II	Q8NG06	OID31429	NPC1	0.165101	0.00853459	0.0333418	Significant	1.32079	1.2403	NPX ~ NPC1 * Age_c + Sex + Error(SampleID)
CCN1	ENSG00000142871	Oncology	O00622	OID21368	NPC1	0.172266	0.0085423	0.0333418	Significant	0.549252	0.511729	NPX ~ NPC1 * Age_c + Sex + Error(SampleID)
SPINK1	ENSG00000164266	Neurology	P00995	OID21097	Age_c	0.231652	0.0014438	0.033583	Significant	0.184062	-0.0411279	NPX ~ NPC1 * Age_c + Sex + Error(SampleID)
GIGYF2	ENSG00000204120	Neurology_II	Q6Y7W6	OID31062	NPC1	0.168446	0.00867556	0.0338158	Significant	-1.75953	-1.36749	NPX ~ NPC1 * Age_c + Sex + Error(SampleID)
TDRKH	ENSG00000182134	Neurology	Q9Y2W6	OID20875	NPC1	0.182119	0.00871433	0.0339207	Significant	-0.963293	-0.936385	NPX ~ NPC1 * Age_c + Sex + Error(SampleID)
NAAA	ENSG00000138744	Neurology	Q02083	OID20931	NPC1	0.162486	0.0087506	0.0340156	Significant	0.577551	0.642346	NPX ~ NPC1 * Age_c + Sex + Error(SampleID)
FUCA1	ENSG00000179163	Cardiometabolic	P04066	OID20261	NPC1	0.167516	0.00877039	0.0340462	Significant	0.639983	0.615006	NPX ~ NPC1 * Age_c + Sex + Error(SampleID)
TXNL1	ENSG00000091164	Neurology_II	O43396	OID30872	NPC1	0.170151	0.00881325	0.0341663	Significant	-1.22373	-1.31802	NPX ~ NPC1 * Age_c + Sex + Error(SampleID)
CD55	ENSG00000196352	Cardiometabolic	P08174	OID20377	Age_c	0.230705	0.00148148	0.0341815	Significant	0.0119442	0.0232739	NPX ~ NPC1 * Age_c + Sex + Error(SampleID)
KCNIP4	ENSG00000185774	Neurology	Q6PIL6	OID20813	Age_c	0.252141	0.00154161	0.0342284	Significant	0.660289	-0.133858	NPX ~ NPC1 * Age_c + Sex + Error(SampleID)
CKB	ENSG00000166165	Cardiometabolic_II	P12277	OID30400	Age_c	0.22955	0.00152867	0.0342284	Significant	0.4799	-0.063018	NPX ~ NPC1 * Age_c + Sex + Error(SampleID)
F9	ENSG00000101981	Cardiometabolic	P00740	OID20349	Age_c	0.229199	0.00154333	0.0342284	Significant	1.2578	0.0484014	NPX ~ NPC1 * Age_c + Sex + Error(SampleID)
TNFRSF4	ENSG00000186827	Inflammation	P43489	OID20653	Age_c	0.240265	0.00153696	0.0342284	Significant	0.490398	-0.040566	NPX ~ NPC1 * Age_c + Sex + Error(SampleID)
BSG	ENSG00000172270	Inflammation	P35613	OID20626	Age_c	0.240852	0.00151361	0.0342284	Significant	0.203014	-0.0326975	NPX ~ NPC1 * Age_c + Sex + Error(SampleID)
BCR	ENSG00000186716	Inflammation	P11274	OID20558	NPC1	0.134726	0.00884285	0.0342346	Significant	-0.822039	-0.774416	NPX ~ NPC1 * Age_c + Sex + Error(SampleID)
PRRT3	ENSG00000163704	Cardiometabolic_II	Q5FWE3	OID30276	Age_c	0.234221	0.00155596	0.0342431	Significant	-0.224427	-0.11858	NPX ~ NPC1 * Age_c + Sex + Error(SampleID)
TSC1	ENSG00000165699	Inflammation_II	Q92574	OID30478	NPC1	0.166258	0.00895173	0.0344655	Significant	-1.5852	-1.31842	NPX ~ NPC1 * Age_c + Sex + Error(SampleID)
FOXJ3	ENSG00000198815	Inflammation_II	Q9UPW0	OID30445	NPC1	0.166904	0.00896189	0.0344655	Significant	-1.30365	-1.04768	NPX ~ NPC1 * Age_c + Sex + Error(SampleID)
SNAPIN	ENSG00000143553	Neurology_II	O95295	OID31019	NPC1	0.166787	0.00897477	0.0344655	Significant	-0.970885	-0.763861	NPX ~ NPC1 * Age_c + Sex + Error(SampleID)
PTK7	ENSG00000112655	Neurology	Q13308	OID20880	NPC1	0.178938	0.00896781	0.0344655	Significant	0.337817	0.475309	NPX ~ NPC1 * Age_c + Sex + Error(SampleID)
FLT3	ENSG00000122025	Oncology	P36888	OID21272	NPC1	0.175109	0.00894989	0.0344655	Significant	0.239858	0.327383	NPX ~ NPC1 * Age_c + Sex + Error(SampleID)
EGFR	ENSG00000146648	Cardiometabolic	P00533	OID20319	NPC1	0.165352	0.00895564	0.0344655	Significant	-0.2217	-0.176296	NPX ~ NPC1 * Age_c + Sex + Error(SampleID)
DKK3	ENSG00000050165	Cardiometabolic	Q9UBP4	OID20264	NPC1	0.163192	0.00899703	0.0345047	Significant	0.427875	0.388416	NPX ~ NPC1 * Age_c + Sex + Error(SampleID)
BCHE	ENSG00000114200	Inflammation_II	P06276	OID30717	NPC1	0.16465	0.00901481	0.0345266	Significant	-0.304741	-0.241317	NPX ~ NPC1 * Age_c + Sex + Error(SampleID)
PRG2	ENSG00000186652	Cardiometabolic_II	P13727	OID30381	NPC1	0.162166	0.00910347	0.0348196	Significant	0.57877	0.597239	NPX ~ NPC1 * Age_c + Sex + Error(SampleID)
COX6B1	ENSG00000126267	Cardiometabolic_II	P14854	OID30317	NPC1	0.17557	0.00916011	0.0349894	Significant	-1.55742	-1.43582	NPX ~ NPC1 * Age_c + Sex + Error(SampleID)
MYO9B	ENSG00000099331	Inflammation	Q13459	OID20451	NPC1	0.173806	0.00923227	0.0351711	Significant	-1.66578	-1.33094	NPX ~ NPC1 * Age_c + Sex + Error(SampleID)
SUSD4	ENSG00000143502	Oncology_II	Q5VX71	OID31398	NPC1	0.161571	0.00922608	0.0351711	Significant	0.501463	0.583904	NPX ~ NPC1 * Age_c + Sex + Error(SampleID)
CEP152	ENSG00000103995	Oncology_II	O94986	OID31249	NPC1	0.16473	0.00924638	0.0351781	Significant	-1.44405	-1.19845	NPX ~ NPC1 * Age_c + Sex + Error(SampleID)
GGA1	ENSG00000100083	Neurology	Q9UJY5	OID20838	NPC1	0.181234	0.00929166	0.0353034	Significant	-1.08717	-0.893392	NPX ~ NPC1 * Age_c + Sex + Error(SampleID)
PODXL2	ENSG00000114631	Oncology	Q9NZ53	OID21487	Age_c	0.227389	0.00162091	0.0354002	Significant	-0.0555258	-0.0378559	NPX ~ NPC1 * Age_c + Sex + Error(SampleID)
SLC28A1	ENSG00000156222	Oncology_II	O00337	OID31220	NPC1	0.161453	0.00938451	0.0356089	Significant	0.846132	1.05559	NPX ~ NPC1 * Age_c + Sex + Error(SampleID)
CHGB	ENSG00000089199	Neurology	P05060	OID21038	Age_c	0.226471	0.00166173	0.0357459	Significant	0.467672	-0.0685332	NPX ~ NPC1 * Age_c + Sex + Error(SampleID)
NPTXR	ENSG00000221890	Cardiometabolic	O95502	OID20191	Age_c	0.226475	0.00166153	0.0357459	Significant	0.000435833	-0.06531	NPX ~ NPC1 * Age_c + Sex + Error(SampleID)
PADI4	ENSG00000159339	Neurology	Q9UM07	OID20832	NPC1	0.179431	0.00950428	0.0360155	Significant	-1.804	-1.69552	NPX ~ NPC1 * Age_c + Sex + Error(SampleID)
MTIF3	ENSG00000122033	Oncology_II	Q9H2K0	OID31513	NPC1	0.163076	0.00955182	0.036146	Significant	-1.13009	-1.01382	NPX ~ NPC1 * Age_c + Sex + Error(SampleID)
BRSK2	ENSG00000174672	Neurology_II	Q8IWQ3	OID31042	NPC1	0.164509	0.00956398	0.036146	Significant	-1.22986	-0.98909	NPX ~ NPC1 * Age_c + Sex + Error(SampleID)
SV2A	ENSG00000159164	Neurology_II	Q7L0J3	OID30965	Age_c	0.248336	0.00169554	0.0362011	Significant	-2.66175	-0.175906	NPX ~ NPC1 * Age_c + Sex + Error(SampleID)
LAYN	ENSG00000204381	Neurology	Q6UX15	OID20970	NPC1	0.169837	0.0096169	0.0362981	Significant	0.300056	0.372408	NPX ~ NPC1 * Age_c + Sex + Error(SampleID)
SERPINA12	ENSG00000165953	Cardiometabolic	Q8IW75	OID20219	Age_c	0.224811	0.00173802	0.0365624	Significant	0.892499	0.0562496	NPX ~ NPC1 * Age_c + Sex + Error(SampleID)
PRTG	ENSG00000166450	Oncology	Q2VWP7	OID21443	Age_c	0.230241	0.0017294	0.0365624	Significant	-0.0883517	-0.0301641	NPX ~ NPC1 * Age_c + Sex + Error(SampleID)
USP8	ENSG00000138592	Cardiometabolic	P40818	OID20110	NPC1	0.163831	0.00970193	0.0365708	Significant	-1.35728	-1.26785	NPX ~ NPC1 * Age_c + Sex + Error(SampleID)
GYS1	ENSG00000104812	Cardiometabolic	P13807	OID20097	NPC1	0.160592	0.00980823	0.0369228	Significant	-1.94848	-1.69976	NPX ~ NPC1 * Age_c + Sex + Error(SampleID)
LTB	ENSG00000227507	Oncology_II	Q06643	OID31383	NPC1	0.157994	0.00986894	0.0371026	Significant	0.367761	0.526049	NPX ~ NPC1 * Age_c + Sex + Error(SampleID)
SSC5D	ENSG00000179954	Cardiometabolic	A1L4H1	OID20351	Age_c	0.223921	0.00178033	0.0371789	Significant	0.368684	0.0414639	NPX ~ NPC1 * Age_c + Sex + Error(SampleID)
AFAP1	ENSG00000196526	Inflammation_II	Q8N556	OID30569	NPC1	0.16121	0.00992088	0.0372278	Significant	-1.58748	-1.41392	NPX ~ NPC1 * Age_c + Sex + Error(SampleID)
LCN2	ENSG00000148346	Cardiometabolic	P80188	OID20392	NPC1	0.16144	0.00994129	0.0372278	Significant	-0.720995	-0.739376	NPX ~ NPC1 * Age_c + Sex + Error(SampleID)
GALNT7	ENSG00000109586	Oncology	Q86SF2	OID21377	NPC1	0.166798	0.00993365	0.0372278	Significant	0.181822	0.238538	NPX ~ NPC1 * Age_c + Sex + Error(SampleID)
TLR3	ENSG00000164342	Inflammation	O15455	OID20612	NPC1	0.166301	0.0100193	0.0374707	Significant	0.415166	0.511272	NPX ~ NPC1 * Age_c + Sex + Error(SampleID)
NPM1	ENSG00000181163	Neurology	P06748	OID20961	NPC1	0.156469	0.0101144	0.037777	Significant	-0.985459	-1.0649	NPX ~ NPC1 * Age_c + Sex + Error(SampleID)
VWA5A	ENSG00000110002	Oncology_II	O00534	OID31198	NPC1	0.157021	0.010198	0.0380349	Significant	1.49754	1.84419	NPX ~ NPC1 * Age_c + Sex + Error(SampleID)
CTSF	ENSG00000174080	Oncology	Q9UBX1	OID21500	NPC1	0.159651	0.01021	0.0380349	Significant	0.457426	0.411617	NPX ~ NPC1 * Age_c + Sex + Error(SampleID)
DDC	ENSG00000132437	Cardiometabolic	P20711	OID20215	Age_c	0.222539	0.00184798	0.0383121	Significant	-0.166455	-0.0526868	NPX ~ NPC1 * Age_c + Sex + Error(SampleID)
TSPAN8	ENSG00000127324	Oncology_II	P19075	OID31470	NPC1	0.15824	0.0103369	0.0384078	Significant	1.18506	1.21805	NPX ~ NPC1 * Age_c + Sex + Error(SampleID)
DSG4	ENSG00000175065	Oncology	Q86SJ6	OID21325	NPC1	0.165313	0.0103355	0.0384078	Significant	-0.65612	-0.642691	NPX ~ NPC1 * Age_c + Sex + Error(SampleID)
SRPK2	ENSG00000135250	Inflammation	P78362	OID20502	NPC1	0.127404	0.0104244	0.0386825	Significant	-1.00569	-0.89587	NPX ~ NPC1 * Age_c + Sex + Error(SampleID)
RHOC	ENSG00000155366	Neurology	P08134	OID20950	NPC1	0.151164	0.0104613	0.0387692	Significant	-0.917327	-0.833323	NPX ~ NPC1 * Age_c + Sex + Error(SampleID)
PRDX6	ENSG00000117592	Oncology	P30041	OID21404	NPC1	0.156426	0.010513	0.0389104	Significant	0.762783	0.749735	NPX ~ NPC1 * Age_c + Sex + Error(SampleID)
XG	ENSG00000124343	Cardiometabolic	P55808	OID20259	NPC1	0.15673	0.010582	0.039115	Significant	-0.100012	-0.304821	NPX ~ NPC1 * Age_c + Sex + Error(SampleID)
PTS	ENSG00000150787	Neurology	Q03393	OID20847	NPC1	0.172638	0.0106388	0.0392742	Significant	0.826506	0.870766	NPX ~ NPC1 * Age_c + Sex + Error(SampleID)
CETN3	ENSG00000153140	Oncology_II	O15182	OID31525	NPC1	0.159914	0.0106742	0.0393542	Significant	-1.13813	-0.875792	NPX ~ NPC1 * Age_c + Sex + Error(SampleID)
IGSF8	ENSG00000162729	Cardiometabolic	Q969P0	OID20167	Age_c	0.22104	0.00192412	0.0396037	Significant	0.0769608	-0.0325482	NPX ~ NPC1 * Age_c + Sex + Error(SampleID)
LEP	ENSG00000174697	Cardiometabolic	P41159	OID20187	NPC1	0.151514	0.0108164	0.0397936	Significant	-0.259158	-1.13647	NPX ~ NPC1 * Age_c + Sex + Error(SampleID)
LRRC37A2	ENSG00000238083	Oncology_II	A6NM11	OID31440	NPC1	0.154382	0.0108212	0.0397936	Significant	0.287458	0.433308	NPX ~ NPC1 * Age_c + Sex + Error(SampleID)
CCN2	ENSG00000118523	Inflammation	P29279	OID20709	NPC1	0.154875	0.0109226	0.0401149	Significant	-0.442251	-0.533858	NPX ~ NPC1 * Age_c + Sex + Error(SampleID)
CDKN1A	ENSG00000124762	Oncology	P38936	OID21319	NPC1	0.162929	0.011008	0.0403769	Significant	-0.926869	-0.938995	NPX ~ NPC1 * Age_c + Sex + Error(SampleID)
PENK	ENSG00000181195	Inflammation_II	P01210	OID30666	NPC1	0.152919	0.011034	0.0404203	Significant	0.334148	0.51115	NPX ~ NPC1 * Age_c + Sex + Error(SampleID)
CD40	ENSG00000101017	Inflammation	P25942	OID20724	Age_c	0.219717	0.00199388	0.0407465	Significant	-0.334319	-0.046338	NPX ~ NPC1 * Age_c + Sex + Error(SampleID)
FCAR	ENSG00000186431	Inflammation	P24071	OID20564	NPC1	0.176111	0.0111848	0.0409202	Significant	0.649649	0.810165	NPX ~ NPC1 * Age_c + Sex + Error(SampleID)
COL9A2	ENSG00000049089	Oncology_II	Q14055	OID31255	Age_c	0.229781	0.00201793	0.0409453	Significant	0.665222	-0.120993	NPX ~ NPC1 * Age_c + Sex + Error(SampleID)
TNFRSF13C	ENSG00000159958	Inflammation	Q96RJ3	OID20480	Age_c	0.235021	0.00203843	0.0410701	Significant	0.437959	-0.0685627	NPX ~ NPC1 * Age_c + Sex + Error(SampleID)
OPTC	ENSG00000188770	Oncology	Q9UBM4	OID21362	NPC1	0.160826	0.011285	0.0412343	Significant	0.418969	0.460063	NPX ~ NPC1 * Age_c + Sex + Error(SampleID)
AKT3	ENSG00000117020	Oncology	Q9Y243	OID21197	NPC1	0.16453	0.011383	0.0415394	Significant	-1.33492	-0.991482	NPX ~ NPC1 * Age_c + Sex + Error(SampleID)
PALM3	ENSG00000187867	Cardiometabolic_II	A6NDB9	OID30182	NPC1	0.152242	0.0114442	0.0416593	Significant	1.09179	1.38386	NPX ~ NPC1 * Age_c + Sex + Error(SampleID)
GABARAP	ENSG00000170296	Oncology_II	O95166	OID31414	NPC1	0.153719	0.011445	0.0416593	Significant	0.862596	0.894843	NPX ~ NPC1 * Age_c + Sex + Error(SampleID)
PRTFDC1	ENSG00000099256	Neurology	Q9NRG1	OID20867	NPC1	0.170854	0.0114627	0.0416616	Significant	-1.27622	-1.33155	NPX ~ NPC1 * Age_c + Sex + Error(SampleID)
APOD	ENSG00000189058	Inflammation_II	P05090	OID30746	NPC1	0.15243	0.0114748	0.0416616	Significant	-0.534192	-0.662411	NPX ~ NPC1 * Age_c + Sex + Error(SampleID)
FCRL6	ENSG00000181036	Inflammation	Q6DN72	OID20529	NPC1	0.164375	0.0116274	0.0421622	Significant	0.693008	0.73124	NPX ~ NPC1 * Age_c + Sex + Error(SampleID)
ACE2	ENSG00000130234	Cardiometabolic	Q9BYF1	OID20105	NPC1	0.170452	0.011701	0.0423753	Significant	0.404742	0.416419	NPX ~ NPC1 * Age_c + Sex + Error(SampleID)
CD70	ENSG00000125726	Inflammation	P32970	OID20599	NPC1	0.126485	0.0117557	0.0425198	Significant	-0.438329	-0.423149	NPX ~ NPC1 * Age_c + Sex + Error(SampleID)
COLEC12	ENSG00000158270	Inflammation	Q5KU26	OID20738	NPC1	0.150127	0.0118012	0.0426305	Significant	0.236838	0.31397	NPX ~ NPC1 * Age_c + Sex + Error(SampleID)
C1QTNF9	ENSG00000240654	Inflammation_II	P0C862	OID30620	NPC1	0.151263	0.0119748	0.0432028	Significant	-0.388273	-0.471544	NPX ~ NPC1 * Age_c + Sex + Error(SampleID)
INSL5	ENSG00000172410	Oncology_II	Q9Y5Q6	OID31448	NPC1	0.151188	0.012109	0.0436321	Significant	0.954191	1.30504	NPX ~ NPC1 * Age_c + Sex + Error(SampleID)
CXCL5	ENSG00000163735	Cardiometabolic	P42830	OID20207	NPC1	0.153484	0.0122064	0.0438118	Significant	-1.24952	-1.14862	NPX ~ NPC1 * Age_c + Sex + Error(SampleID)
ELN	ENSG00000049540	Cardiometabolic_II	P15502	OID30301	NPC1	0.154735	0.0122007	0.0438118	Significant	0.785307	0.873612	NPX ~ NPC1 * Age_c + Sex + Error(SampleID)
NFYA	ENSG00000001167	Cardiometabolic_II	P23511	OID30134	NPC1	0.152916	0.0122201	0.0438118	Significant	-0.745972	-0.716229	NPX ~ NPC1 * Age_c + Sex + Error(SampleID)
CPA1	ENSG00000091704	Cardiometabolic	P15085	OID20280	NPC1	0.152626	0.0121984	0.0438118	Significant	0.686641	0.517696	NPX ~ NPC1 * Age_c + Sex + Error(SampleID)
STX1B	ENSG00000099365	Neurology_II	P61266	OID30934	Age_c	0.237934	0.00219547	0.0439248	Significant	0.459278	-0.0747451	NPX ~ NPC1 * Age_c + Sex + Error(SampleID)
MITD1	ENSG00000158411	Neurology	Q8WV92	OID20959	NPC1	0.144028	0.0123452	0.0440955	Significant	-0.93087	-0.812406	NPX ~ NPC1 * Age_c + Sex + Error(SampleID)
VIT	ENSG00000205221	Cardiometabolic_II	Q6UXI7	OID30334	NPC1	0.153449	0.0123609	0.0440955	Significant	-0.400564	-0.548946	NPX ~ NPC1 * Age_c + Sex + Error(SampleID)
ACY3	ENSG00000132744	Cardiometabolic_II	Q96HD9	OID30086	NPC1	0.149734	0.012355	0.0440955	Significant	0.318424	0.447896	NPX ~ NPC1 * Age_c + Sex + Error(SampleID)
ENPP2	ENSG00000136960	Cardiometabolic	Q13822	OID20288	NPC1	0.146356	0.0123167	0.0440955	Significant	0.106371	0.273213	NPX ~ NPC1 * Age_c + Sex + Error(SampleID)
VWC2L	ENSG00000174453	Neurology_II	B2RUY7	OID31002	NPC1	0.148203	0.012436	0.0441993	Significant	0.515686	0.83602	NPX ~ NPC1 * Age_c + Sex + Error(SampleID)
FABP4	ENSG00000170323	Cardiometabolic	P15090	OID20245	NPC1	0.14979	0.0124155	0.0441993	Significant	-0.311536	-0.568957	NPX ~ NPC1 * Age_c + Sex + Error(SampleID)
PCDH12	ENSG00000113555	Neurology_II	Q9NPG4	OID31045	NPC1	0.149282	0.0124364	0.0441993	Significant	0.267219	0.370594	NPX ~ NPC1 * Age_c + Sex + Error(SampleID)
GPR158	ENSG00000151025	Neurology_II	Q5T848	OID31013	Age_c	0.215104	0.00225671	0.0445273	Significant	0.267204	-0.119046	NPX ~ NPC1 * Age_c + Sex + Error(SampleID)
MYOM3	ENSG00000142661	Inflammation_II	Q5VTT5	OID30633	Age_c	0.215264	0.00224702	0.0445273	Significant	-1.1325	0.117297	NPX ~ NPC1 * Age_c + Sex + Error(SampleID)
KLRC1	ENSG00000134545	Neurology_II	P26715	OID30855	NPC1	0.149609	0.01258	0.0446544	Significant	1.25306	1.61274	NPX ~ NPC1 * Age_c + Sex + Error(SampleID)
FGFBP1	ENSG00000137440	Oncology	Q14512	OID21507	NPC1	0.152607	0.0127591	0.045234	Significant	-0.315699	-0.302368	NPX ~ NPC1 * Age_c + Sex + Error(SampleID)
FRMD4B	ENSG00000114541	Cardiometabolic_II	Q9Y2L6	OID30155	NPC1	0.152786	0.0128167	0.0453257	Significant	-1.66304	-1.28735	NPX ~ NPC1 * Age_c + Sex + Error(SampleID)
DRG2	ENSG00000108591	Oncology	P55039	OID21335	NPC1	0.157253	0.0128138	0.0453257	Significant	-0.871868	-0.710071	NPX ~ NPC1 * Age_c + Sex + Error(SampleID)
SERPINB1	ENSG00000021355	Neurology	P30740	OID21088	NPC1	0.1521	0.0128396	0.0453508	Significant	-1.66697	-1.35911	NPX ~ NPC1 * Age_c + Sex + Error(SampleID)
REST	ENSG00000084093	Oncology_II	Q13127	OID31248	NPC1	0.146787	0.0128921	0.04548	Significant	0.723668	1.04725	NPX ~ NPC1 * Age_c + Sex + Error(SampleID)
OSTN	ENSG00000188729	Neurology_II	P61366	OID30909	NPC1	0.168579	0.0130241	0.0457764	Significant	0.963543	1.38783	NPX ~ NPC1 * Age_c + Sex + Error(SampleID)
DNAJB14	ENSG00000164031	Oncology_II	Q8TBM8	OID31434	NPC1	0.152185	0.0130228	0.0457764	Significant	-1.47884	-1.11295	NPX ~ NPC1 * Age_c + Sex + Error(SampleID)
IFI30	ENSG00000216490	Oncology_II	P13284	OID31505	NPC1	0.146323	0.0129973	0.0457764	Significant	0.50286	0.832744	NPX ~ NPC1 * Age_c + Sex + Error(SampleID)
CHGB	ENSG00000089199	Neurology	P05060	OID21038	NPC1	0.147371	0.0130624	0.0458548	Significant	0.467672	0.593156	NPX ~ NPC1 * Age_c + Sex + Error(SampleID)
DCTN2	ENSG00000175203	Oncology	Q13561	OID21334	NPC1	0.155614	0.013187	0.0462352	Significant	-1.51278	-1.31145	NPX ~ NPC1 * Age_c + Sex + Error(SampleID)
CD209	ENSG00000090659	Cardiometabolic	Q9NNX6	OID20262	NPC1	0.149431	0.0132516	0.046405	Significant	-0.287047	-0.306451	NPX ~ NPC1 * Age_c + Sex + Error(SampleID)
LUZP2	ENSG00000187398	Oncology_II	Q86TE4	OID31402	NPC1	0.145943	0.0132696	0.0464112	Significant	0.370926	0.581166	NPX ~ NPC1 * Age_c + Sex + Error(SampleID)
ING1	ENSG00000153487	Neurology	Q9UK53	OID20853	NPC1	0.164307	0.0133157	0.0465156	Significant	-0.934472	-0.889706	NPX ~ NPC1 * Age_c + Sex + Error(SampleID)
BGN	ENSG00000182492	Oncology	P21810	OID21198	NPC1	0.158294	0.0133363	0.0465305	Significant	1.37164	1.63821	NPX ~ NPC1 * Age_c + Sex + Error(SampleID)
DECR1	ENSG00000104325	Inflammation	Q16698	OID20579	NPC1	0.123364	0.0134252	0.0467837	Significant	-0.783703	-0.757309	NPX ~ NPC1 * Age_c + Sex + Error(SampleID)
CDC42BPB	ENSG00000198752	Oncology_II	Q9Y5S2	OID31485	NPC1	0.15005	0.0134467	0.0468018	Significant	-1.00248	-0.874518	NPX ~ NPC1 * Age_c + Sex + Error(SampleID)
KCNIP4	ENSG00000185774	Neurology	Q6PIL6	OID20813	NPC1	0.159668	0.0135124	0.0469164	Significant	0.660289	1.15179	NPX ~ NPC1 * Age_c + Sex + Error(SampleID)
COL9A2	ENSG00000049089	Oncology_II	Q14055	OID31255	NPC1	0.158202	0.0135218	0.0469164	Significant	0.665222	1.04384	NPX ~ NPC1 * Age_c + Sex + Error(SampleID)
FBN2	ENSG00000138829	Neurology_II	P35556	OID30974	NPC1	0.167478	0.0135452	0.0469164	Significant	0.551943	0.745982	NPX ~ NPC1 * Age_c + Sex + Error(SampleID)
COMP	ENSG00000105664	Cardiometabolic	P49747	OID20405	NPC1	0.149304	0.0135357	0.0469164	Significant	-0.497615	-0.418841	NPX ~ NPC1 * Age_c + Sex + Error(SampleID)
ACHE	ENSG00000087085	Inflammation_II	P22303	OID30585	Age_c	0.21275	0.00240337	0.0470961	Significant	-0.158972	-0.031573	NPX ~ NPC1 * Age_c + Sex + Error(SampleID)
FCAMR	ENSG00000162897	Cardiometabolic_II	Q8WWV6	OID30332	NPC1	0.140614	0.0136903	0.0473614	Significant	0.286295	0.554791	NPX ~ NPC1 * Age_c + Sex + Error(SampleID)
GRIK2	ENSG00000164418	Neurology_II	Q13002	OID30977	Age_c	0.21213	0.00244351	0.047557	Significant	-0.00231917	0.0654147	NPX ~ NPC1 * Age_c + Sex + Error(SampleID)
BANK1	ENSG00000153064	Inflammation	Q8NDB2	OID20594	NPC1	0.14223	0.0137685	0.0475744	Significant	-0.922685	-1.01046	NPX ~ NPC1 * Age_c + Sex + Error(SampleID)
ITGB1BP2	ENSG00000147166	Cardiometabolic	Q9UKP3	OID20112	NPC1	0.143806	0.0138189	0.0476911	Significant	-1.48902	-1.31868	NPX ~ NPC1 * Age_c + Sex + Error(SampleID)
CRH	ENSG00000147571	Oncology	P06850	OID21257	Age_c	0.227441	0.00246774	0.0477041	Significant	-2.22348	-0.114133	NPX ~ NPC1 * Age_c + Sex + Error(SampleID)
ITGAM	ENSG00000169896	Neurology	P11215	OID21071	Age_c	0.21146	0.00248765	0.0477662	Significant	-0.558353	-0.040004	NPX ~ NPC1 * Age_c + Sex + Error(SampleID)
FCN2	ENSG00000160339	Cardiometabolic	Q15485	OID20382	NPC1	0.147539	0.014146	0.0487609	Significant	-0.545964	-0.447124	NPX ~ NPC1 * Age_c + Sex + Error(SampleID)
AHNAK	ENSG00000124942	Cardiometabolic_II	Q09666	OID30260	NPC1	0.148717	0.0142616	0.0491003	Significant	-0.376354	-0.467465	NPX ~ NPC1 * Age_c + Sex + Error(SampleID)
EDN1	ENSG00000078401	Cardiometabolic_II	P05305	OID30224	NPC1	0.148055	0.0143191	0.0492391	Significant	0.473472	0.475114	NPX ~ NPC1 * Age_c + Sex + Error(SampleID)
ANXA1	ENSG00000135046	Inflammation_II	P04083	OID30617	NPC1	0.147708	0.014381	0.0493926	Significant	-1.07679	-0.923116	NPX ~ NPC1 * Age_c + Sex + Error(SampleID)
SPINK1	ENSG00000164266	Neurology	P00995	OID21097	NPC1	0.140488	0.014492	0.0497141	Significant	0.184062	0.345095	NPX ~ NPC1 * Age_c + Sex + Error(SampleID)
IGFBP2	ENSG00000115457	Cardiometabolic	P18065	OID20325	Age_c	0.20953	0.00261907	0.0499544	Significant	0.459987	-0.0662817	NPX ~ NPC1 * Age_c + Sex + Error(SampleID)
PTPRS	ENSG00000105426	Cardiometabolic	Q13332	OID20306	NPC1	0.142523	0.0147024	0.0503755	Significant	-0.138738	-0.201502	NPX ~ NPC1 * Age_c + Sex + Error(SampleID)
GOPC	ENSG00000047932	Inflammation	Q9HD26	OID20551	NPC1	0.12836	0.0148535	0.0508324	Significant	-0.83316	-0.835746	NPX ~ NPC1 * Age_c + Sex + Error(SampleID)
STX1B	ENSG00000099365	Neurology_II	P61266	OID30934	NPC1	0.16529	0.0149656	0.0511548	Significant	0.459278	0.660033	NPX ~ NPC1 * Age_c + Sex + Error(SampleID)
DGKZ	ENSG00000149091	Inflammation	Q13574	OID20466	NPC1	0.153466	0.0150245	0.0512503	Significant	-1.02545	-0.772859	NPX ~ NPC1 * Age_c + Sex + Error(SampleID)
VSIG2	ENSG00000019102	Oncology_II	Q96IQ7	OID31371	NPC1	0.140169	0.0150373	0.0512503	Significant	0.471073	0.485635	NPX ~ NPC1 * Age_c + Sex + Error(SampleID)
CNTN3	ENSG00000113805	Neurology	Q9P232	OID21092	NPC1	0.141633	0.0150652	0.0512503	Significant	-0.271374	-0.402789	NPX ~ NPC1 * Age_c + Sex + Error(SampleID)
RARRES2	ENSG00000106538	Cardiometabolic	Q99969	OID20373	NPC1	0.14401	0.0150554	0.0512503	Significant	-0.362809	-0.334178	NPX ~ NPC1 * Age_c + Sex + Error(SampleID)
TMEM132A	ENSG00000006118	Cardiometabolic_II	Q24JP5	OID30287	NPC1	0.146112	0.0150879	0.05126	Significant	0.876498	1.09013	NPX ~ NPC1 * Age_c + Sex + Error(SampleID)
CALCB	ENSG00000175868	Neurology_II	P10092	OID31100	NPC1	0.142914	0.0151039	0.05126	Significant	0.439412	0.508715	NPX ~ NPC1 * Age_c + Sex + Error(SampleID)
OBP2B	ENSG00000171102	Neurology	Q9NPH6	OID20980	Age_c	0.213224	0.00270553	0.0512617	Significant	-0.481557	0.0907012	NPX ~ NPC1 * Age_c + Sex + Error(SampleID)
WASF3	ENSG00000132970	Neurology	Q9UPY6	OID20882	NPC1	0.158256	0.015172	0.0514303	Significant	-1.94027	-1.90081	NPX ~ NPC1 * Age_c + Sex + Error(SampleID)
IL1R1	ENSG00000115594	Neurology	P14778	OID21116	NPC1	0.142866	0.015202	0.0514711	Significant	0.209594	0.227866	NPX ~ NPC1 * Age_c + Sex + Error(SampleID)
PPP1R9B	ENSG00000108819	Inflammation	Q96SB3	OID20643	NPC1	0.148315	0.0152964	0.0517292	Significant	-1.06607	-0.991466	NPX ~ NPC1 * Age_c + Sex + Error(SampleID)
BAX	ENSG00000087088	Neurology	Q07812	OID20856	NPC1	0.159317	0.0153454	0.0518337	Significant	-2.24596	-1.85076	NPX ~ NPC1 * Age_c + Sex + Error(SampleID)
ART3	ENSG00000156219	Cardiometabolic	Q13508	OID20346	Age_c	0.207627	0.00275528	0.0518608	Significant	-0.504747	0.0361664	NPX ~ NPC1 * Age_c + Sex + Error(SampleID)
HHEX	ENSG00000152804	Neurology_II	Q03014	OID31107	NPC1	0.144046	0.0154175	0.0520159	Significant	-0.891352	-0.768442	NPX ~ NPC1 * Age_c + Sex + Error(SampleID)
RABEP1	ENSG00000029725	Inflammation_II	Q15276	OID30647	NPC1	0.144615	0.0154917	0.0522047	Significant	-1.77378	-1.45149	NPX ~ NPC1 * Age_c + Sex + Error(SampleID)
SPTBN2	ENSG00000173898	Neurology_II	O15020	OID30876	NPC1	0.14795	0.0155371	0.0522685	Significant	0.844539	0.762511	NPX ~ NPC1 * Age_c + Sex + Error(SampleID)
GLA	ENSG00000102393	Inflammation_II	P06280	OID30594	NPC1	0.142826	0.0155472	0.0522685	Significant	-0.321773	-0.273112	NPX ~ NPC1 * Age_c + Sex + Error(SampleID)
COL9A1	ENSG00000112280	Inflammation	P20849	OID20550	NPC1:Age_c	0.314987	0.000201631	0.0524423	Significant	0.13311	0.172595	NPX ~ NPC1 * Age_c + Sex + Error(SampleID)
CKB	ENSG00000166165	Cardiometabolic_II	P12277	OID30400	NPC1:Age_c	0.295551	0.00023929	0.0526623	Significant	0.4799	0.0747308	NPX ~ NPC1 * Age_c + Sex + Error(SampleID)
SMAD5	ENSG00000113658	Oncology	Q99717	OID21353	NPC1:Age_c	0.310916	0.000226265	0.0526623	Significant	0.190266	-0.04208	NPX ~ NPC1 * Age_c + Sex + Error(SampleID)
SCN4B	ENSG00000177098	Cardiometabolic_II	Q8IWT1	OID30277	NPC1	0.144274	0.0157882	0.0530166	Significant	-0.375987	-0.436057	NPX ~ NPC1 * Age_c + Sex + Error(SampleID)
KIR2DL3	ENSG00000243772	Oncology	P43628	OID21196	NPC1	0.15109	0.0158503	0.0531626	Significant	0.791981	0.80648	NPX ~ NPC1 * Age_c + Sex + Error(SampleID)
FSHB	ENSG00000131808	Cardiometabolic_II	P01225	OID30233	Sex	0.295575	0.000288242	0.0533422	Significant	0.639233	-0.41842	NPX ~ NPC1 * Age_c + Sex + Error(SampleID)
DPP6	ENSG00000130226	Oncology	P42658	OID21354	Sex	0.305822	0.000261158	0.0533422	Significant	0.7031	-0.362649	NPX ~ NPC1 * Age_c + Sex + Error(SampleID)
PTPRN2	ENSG00000155093	Neurology	Q92932	OID20912	Sex	0.294367	0.000298314	0.0533422	Significant	0.664703	-0.345581	NPX ~ NPC1 * Age_c + Sex + Error(SampleID)
RBFOX3	ENSG00000167281	Neurology_II	A6NFN3	OID30984	NPC1	0.140078	0.0160246	0.0536843	Significant	0.357357	0.413969	NPX ~ NPC1 * Age_c + Sex + Error(SampleID)
SLK	ENSG00000065613	Oncology_II	Q9H2G2	OID31282	NPC1	0.128391	0.0161	0.0536855	Significant	-3.09721	-2.20651	NPX ~ NPC1 * Age_c + Sex + Error(SampleID)
CEBPB	ENSG00000172216	Cardiometabolic	P17676	OID20052	NPC1	0.13643	0.0160626	0.0536855	Significant	-1.45402	-1.24286	NPX ~ NPC1 * Age_c + Sex + Error(SampleID)
FEN1	ENSG00000168496	Oncology	P39748	OID21192	NPC1	0.150264	0.0160831	0.0536855	Significant	-1.2718	-1.16771	NPX ~ NPC1 * Age_c + Sex + Error(SampleID)
CNPY4	ENSG00000166997	Oncology	Q8N129	OID21317	NPC1	0.148003	0.0160588	0.0536855	Significant	-0.478473	-0.37694	NPX ~ NPC1 * Age_c + Sex + Error(SampleID)
IL1RL1	ENSG00000115602	Cardiometabolic	Q01638	OID20250	Age_c	0.205972	0.00287922	0.0537936	Significant	-0.0514158	0.0548743	NPX ~ NPC1 * Age_c + Sex + Error(SampleID)
SERPINA6	ENSG00000170099	Inflammation_II	P08185	OID30743	Age_c	0.205759	0.00289556	0.0537936	Significant	-0.153972	-0.027827	NPX ~ NPC1 * Age_c + Sex + Error(SampleID)
RAB11FIP3	ENSG00000090565	Cardiometabolic_II	O75154	OID30325	NPC1	0.15562	0.016177	0.0538794	Significant	-1.72349	-1.45827	NPX ~ NPC1 * Age_c + Sex + Error(SampleID)
PM20D1	ENSG00000162877	Cardiometabolic	Q6GTS8	OID20149	NPC1	0.135261	0.016257	0.0540828	Significant	-0.730499	-1.81246	NPX ~ NPC1 * Age_c + Sex + Error(SampleID)
TNFSF12	ENSG00000239697	Inflammation	O43508	OID20624	NPC1	0.145746	0.0163251	0.0542464	Significant	-0.361757	-0.30789	NPX ~ NPC1 * Age_c + Sex + Error(SampleID)
CTSH	ENSG00000103811	Cardiometabolic	P09668	OID20113	NPC1	0.154112	0.0163684	0.0542643	Significant	-0.684989	-0.726864	NPX ~ NPC1 * Age_c + Sex + Error(SampleID)
WFDC2	ENSG00000101443	Oncology	Q14508	OID21505	NPC1	0.13829	0.0163668	0.0542643	Significant	0.396224	0.354032	NPX ~ NPC1 * Age_c + Sex + Error(SampleID)
TEX101	ENSG00000131126	Neurology_II	Q9BY14	OID30971	NPC1	0.150556	0.0164172	0.0543628	Significant	0.560713	0.903641	NPX ~ NPC1 * Age_c + Sex + Error(SampleID)
SIRT1	ENSG00000096717	Inflammation_II	Q96EB6	OID30439	NPC1	0.140857	0.0164551	0.0544256	Significant	-0.859817	-0.818504	NPX ~ NPC1 * Age_c + Sex + Error(SampleID)
CABP2	ENSG00000167791	Neurology_II	Q9NPB3	OID30916	NPC1	0.143292	0.0165283	0.0545864	Significant	-1.34302	-1.13945	NPX ~ NPC1 * Age_c + Sex + Error(SampleID)
MEP1A	ENSG00000112818	Oncology_II	Q16819	OID31459	NPC1	0.139918	0.0165419	0.0545864	Significant	0.958221	1.08445	NPX ~ NPC1 * Age_c + Sex + Error(SampleID)
KIT	ENSG00000157404	Cardiometabolic	P10721	OID20370	NPC1	0.140796	0.0166973	0.0549725	Significant	-0.289417	-0.250743	NPX ~ NPC1 * Age_c + Sex + Error(SampleID)
CST3	ENSG00000101439	Cardiometabolic	P01034	OID20400	NPC1	0.139513	0.0166891	0.0549725	Significant	0.207023	0.213455	NPX ~ NPC1 * Age_c + Sex + Error(SampleID)
ADAM9	ENSG00000168615	Oncology_II	Q13443	OID31488	NPC1	0.139953	0.0168196	0.0553112	Significant	0.506555	0.423671	NPX ~ NPC1 * Age_c + Sex + Error(SampleID)
PYDC1	ENSG00000169900	Cardiometabolic_II	Q8WXC3	OID30202	NPC1	0.141075	0.016845	0.0553314	Significant	0.430509	0.55481	NPX ~ NPC1 * Age_c + Sex + Error(SampleID)
REN	ENSG00000143839	Cardiometabolic	P00797	OID20201	NPC1	0.136766	0.0168932	0.0554259	Significant	-0.337561	-0.415335	NPX ~ NPC1 * Age_c + Sex + Error(SampleID)
MYL4	ENSG00000198336	Cardiometabolic_II	P12829	OID30245	NPC1	0.141368	0.0169251	0.055467	Significant	1.69366	1.75993	NPX ~ NPC1 * Age_c + Sex + Error(SampleID)
HDAC9	ENSG00000048052	Neurology_II	Q9UKV0	OID30832	NPC1	0.132054	0.0171577	0.0559727	Significant	1.27427	2.23162	NPX ~ NPC1 * Age_c + Sex + Error(SampleID)
CDKN2D	ENSG00000129355	Oncology	P55273	OID21295	NPC1	0.145048	0.0171463	0.0559727	Significant	-2.3893	-1.93707	NPX ~ NPC1 * Age_c + Sex + Error(SampleID)
EIF4G3	ENSG00000075151	Neurology_II	O43432	OID31022	NPC1	0.140752	0.0171087	0.0559727	Significant	-1.49143	-1.29585	NPX ~ NPC1 * Age_c + Sex + Error(SampleID)
DTX3	ENSG00000178498	Oncology	Q8N9I9	OID21349	NPC1	0.144948	0.0171374	0.0559727	Significant	-0.28487	-0.312668	NPX ~ NPC1 * Age_c + Sex + Error(SampleID)
SIGLEC6	ENSG00000105492	Oncology	O43699	OID21394	Age_c	0.2086	0.00305177	0.0563298	Significant	0.294451	-0.0362562	NPX ~ NPC1 * Age_c + Sex + Error(SampleID)
CEBPA	ENSG00000245848	Inflammation_II	P49715	OID30458	NPC1	0.1403	0.0173004	0.056374	Significant	-0.819283	-0.655397	NPX ~ NPC1 * Age_c + Sex + Error(SampleID)
BACH1	ENSG00000156273	Inflammation	O14867	OID20505	NPC1	0.116554	0.017344	0.056452	Significant	-1.00386	-0.942344	NPX ~ NPC1 * Age_c + Sex + Error(SampleID)
FADD	ENSG00000168040	Cardiometabolic	Q13158	OID20151	NPC1	0.140187	0.0173783	0.0564992	Significant	-1.44394	-1.18444	NPX ~ NPC1 * Age_c + Sex + Error(SampleID)
FGFR2	ENSG00000066468	Oncology	P21802	OID21478	Age_c	0.203331	0.00308827	0.056638	Significant	0.253068	-0.0269992	NPX ~ NPC1 * Age_c + Sex + Error(SampleID)
EGLN1	ENSG00000135766	Inflammation	Q9GZT9	OID20572	NPC1	0.115422	0.0174607	0.0567028	Significant	-1.44558	-1.37339	NPX ~ NPC1 * Age_c + Sex + Error(SampleID)
SEZ6L2	ENSG00000174938	Oncology	Q6UXD5	OID21289	NPC1	0.142286	0.0175352	0.05688	Significant	0.149486	0.288699	NPX ~ NPC1 * Age_c + Sex + Error(SampleID)
TEK	ENSG00000120156	Oncology	Q02763	OID21496	NPC1	0.136051	0.0176967	0.0573389	Significant	0.12457	0.210232	NPX ~ NPC1 * Age_c + Sex + Error(SampleID)
COL2A1	ENSG00000139219	Cardiometabolic_II	P02458	OID30286	NPC1:Age_c	0.29526	0.000290836	0.0574865	Significant	-0.542329	0.114703	NPX ~ NPC1 * Age_c + Sex + Error(SampleID)
RTN4R	ENSG00000040608	Oncology	Q9BZR6	OID21424	NPC1:Age_c	0.294004	0.000301397	0.0574865	Significant	0.391875	-0.0250271	NPX ~ NPC1 * Age_c + Sex + Error(SampleID)
HBEGF	ENSG00000113070	Oncology	Q99075	OID21465	NPC1	0.135798	0.0178787	0.0578631	Significant	-0.714147	-0.723676	NPX ~ NPC1 * Age_c + Sex + Error(SampleID)
MAPKAPK2	ENSG00000162889	Oncology_II	P49137	OID31293	NPC1	0.132194	0.0179985	0.0581192	Significant	-2.2737	-1.92944	NPX ~ NPC1 * Age_c + Sex + Error(SampleID)
COQ7	ENSG00000167186	Cardiometabolic_II	Q99807	OID30217	NPC1	0.139121	0.0179956	0.0581192	Significant	0.685869	0.711577	NPX ~ NPC1 * Age_c + Sex + Error(SampleID)
REG1B	ENSG00000172023	Cardiometabolic	P48304	OID20266	NPC1	0.133354	0.0181072	0.0584043	Significant	0.393999	0.549257	NPX ~ NPC1 * Age_c + Sex + Error(SampleID)
PRDX3	ENSG00000165672	Inflammation	P30048	OID20483	NPC1	0.145399	0.0181821	0.058514	Significant	0.708811	0.773044	NPX ~ NPC1 * Age_c + Sex + Error(SampleID)
F12	ENSG00000131187	Inflammation_II	P00748	OID30739	NPC1	0.136248	0.0181747	0.058514	Significant	-0.557527	-0.527233	NPX ~ NPC1 * Age_c + Sex + Error(SampleID)
RAB10	ENSG00000084733	Cardiometabolic_II	P61026	OID30357	NPC1	0.152903	0.0183081	0.0587925	Significant	-1.58607	-1.28369	NPX ~ NPC1 * Age_c + Sex + Error(SampleID)
LSP1	ENSG00000130592	Inflammation	P33241	OID20530	NPC1	0.113383	0.0183097	0.0587925	Significant	-0.944743	-0.893197	NPX ~ NPC1 * Age_c + Sex + Error(SampleID)
CD14	ENSG00000170458	Cardiometabolic	P08571	OID20378	NPC1	0.136084	0.0184025	0.0590241	Significant	0.357642	0.370167	NPX ~ NPC1 * Age_c + Sex + Error(SampleID)
SPTLC1	ENSG00000090054	Neurology_II	O15269	OID31086	NPC1	0.137008	0.0184666	0.0591635	Significant	-0.887395	-0.722293	NPX ~ NPC1 * Age_c + Sex + Error(SampleID)
GHRL	ENSG00000157017	Cardiometabolic	Q9UBU3	OID20175	NPC1	0.134803	0.018492	0.0591784	Significant	1.02457	1.00202	NPX ~ NPC1 * Age_c + Sex + Error(SampleID)
GASK1A	ENSG00000144649	Cardiometabolic_II	Q9UFP1	OID30109	Age_c	0.201161	0.00327099	0.0593809	Significant	-0.180237	0.0803121	NPX ~ NPC1 * Age_c + Sex + Error(SampleID)
NAGPA	ENSG00000103174	Inflammation_II	Q9UK23	OID30643	Age_c	0.201065	0.00327934	0.0593809	Significant	0.172148	-0.022357	NPX ~ NPC1 * Age_c + Sex + Error(SampleID)
GAST	ENSG00000184502	Neurology_II	P01350	OID31083	NPC1	0.133	0.0185936	0.0594371	Significant	0.229948	0.302584	NPX ~ NPC1 * Age_c + Sex + Error(SampleID)
PLCB2	ENSG00000137841	Neurology_II	Q00722	OID31155	NPC1	0.136769	0.0188895	0.0602541	Significant	-1.77422	-1.4502	NPX ~ NPC1 * Age_c + Sex + Error(SampleID)
MLN	ENSG00000096395	Inflammation	P12872	OID20541	NPC1	0.11866	0.0188913	0.0602541	Significant	0.945297	0.762114	NPX ~ NPC1 * Age_c + Sex + Error(SampleID)
SPRING1	ENSG00000111412	Oncology_II	Q9H741	OID31197	NPC1	0.133756	0.0189518	0.0603797	Significant	0.616217	0.697486	NPX ~ NPC1 * Age_c + Sex + Error(SampleID)
HBQ1	ENSG00000086506	Oncology	P09105	OID21433	NPC1	0.137376	0.0189818	0.0604081	Significant	1.09852	1.12772	NPX ~ NPC1 * Age_c + Sex + Error(SampleID)
MAPK9	ENSG00000050748	Inflammation	P45984	OID20557	NPC1	0.1195	0.0190876	0.0606775	Significant	-0.500241	-0.498652	NPX ~ NPC1 * Age_c + Sex + Error(SampleID)
PTH1R	ENSG00000160801	Inflammation	Q03431	OID20571	NPC1	0.147597	0.0191369	0.0607666	Significant	0.228853	0.232013	NPX ~ NPC1 * Age_c + Sex + Error(SampleID)
CPXM1	ENSG00000088882	Oncology	Q96SM3	OID21479	NPC1	0.135133	0.0192141	0.0609441	Significant	-0.786832	-0.639727	NPX ~ NPC1 * Age_c + Sex + Error(SampleID)
RNASE6	ENSG00000169413	Inflammation_II	Q93091	OID30689	NPC1	0.133934	0.019266	0.0610409	Significant	0.195051	0.207414	NPX ~ NPC1 * Age_c + Sex + Error(SampleID)
TREML2	ENSG00000112195	Neurology	Q5T2D2	OID21120	NPC1	0.131839	0.0192945	0.0610636	Significant	0.261418	0.405347	NPX ~ NPC1 * Age_c + Sex + Error(SampleID)
SERPIND1	ENSG00000099937	Inflammation_II	P05546	OID30767	NPC1	0.132155	0.0193943	0.0613116	Significant	-0.342811	-0.408648	NPX ~ NPC1 * Age_c + Sex + Error(SampleID)
UBAC1	ENSG00000130560	Oncology	Q9BSL1	OID21336	NPC1	0.13922	0.0194369	0.0613785	Significant	0.633722	0.600401	NPX ~ NPC1 * Age_c + Sex + Error(SampleID)
MSTN	ENSG00000138379	Cardiometabolic	O14793	OID20115	Age_c	0.238076	0.00341884	0.0615176	Significant	-1.30156	0.095113	NPX ~ NPC1 * Age_c + Sex + Error(SampleID)
TINAGL1	ENSG00000142910	Cardiometabolic	Q9GZM7	OID20180	NPC1	0.135061	0.01953	0.0616044	Significant	0.300799	0.245283	NPX ~ NPC1 * Age_c + Sex + Error(SampleID)
TEF	ENSG00000167074	Cardiometabolic_II	Q10587	OID30103	NPC1	0.131054	0.0197974	0.0623792	Significant	0.787304	0.840191	NPX ~ NPC1 * Age_c + Sex + Error(SampleID)
ROBO1	ENSG00000169855	Inflammation	Q9Y6N7	OID20734	NPC1	0.132128	0.0199234	0.0627072	Significant	0.301276	0.402125	NPX ~ NPC1 * Age_c + Sex + Error(SampleID)
DBI	ENSG00000155368	Neurology	P07108	OID21143	NPC1	0.134422	0.0199843	0.0627607	Significant	-1.3421	-1.07197	NPX ~ NPC1 * Age_c + Sex + Error(SampleID)
XPNPEP2	ENSG00000122121	Oncology	O43895	OID21508	NPC1	0.130502	0.0199658	0.0627607	Significant	0.515139	0.809664	NPX ~ NPC1 * Age_c + Sex + Error(SampleID)
ADAMTS8	ENSG00000134917	Oncology	Q9UP79	OID21502	NPC1	0.133494	0.0200482	0.0628925	Significant	-0.57445	-0.458772	NPX ~ NPC1 * Age_c + Sex + Error(SampleID)
S100A11	ENSG00000163191	Cardiometabolic	P31949	OID20130	NPC1	0.134525	0.0201022	0.0629928	Significant	-0.833111	-0.697129	NPX ~ NPC1 * Age_c + Sex + Error(SampleID)
EVI5	ENSG00000067208	Inflammation_II	O60447	OID30519	NPC1	0.134805	0.0201447	0.063057	Significant	-1.90547	-1.42677	NPX ~ NPC1 * Age_c + Sex + Error(SampleID)
BCAN	ENSG00000132692	Neurology	Q96GW7	OID20998	NPC1	0.139154	0.0201804	0.0630997	Significant	0.248833	0.354068	NPX ~ NPC1 * Age_c + Sex + Error(SampleID)
CHRDL1	ENSG00000101938	Inflammation	Q9BU40	OID20771	NPC1	0.133237	0.0202082	0.0631175	Significant	0.474979	0.360416	NPX ~ NPC1 * Age_c + Sex + Error(SampleID)
KRT8	ENSG00000170421	Neurology_II	P05787	OID30865	Age_c	0.202737	0.00355281	0.0632854	Significant	0.912475	0.190354	NPX ~ NPC1 * Age_c + Sex + Error(SampleID)
OSTN	ENSG00000188729	Neurology_II	P61366	OID30909	Age_c	0.218181	0.00356133	0.0632854	Significant	0.963543	-0.145334	NPX ~ NPC1 * Age_c + Sex + Error(SampleID)
CLEC3B	ENSG00000163815	Inflammation_II	P05452	OID30756	NPC1	0.131864	0.020409	0.0635564	Significant	-0.677596	-0.637724	NPX ~ NPC1 * Age_c + Sex + Error(SampleID)
TIGAR	ENSG00000078237	Neurology	Q9NQ88	OID20894	NPC1	0.146257	0.0203858	0.0635564	Significant	-0.661881	-0.601637	NPX ~ NPC1 * Age_c + Sex + Error(SampleID)
KEL	ENSG00000197993	Neurology	P23276	OID20881	NPC1	0.145078	0.0204154	0.0635564	Significant	0.396078	0.390571	NPX ~ NPC1 * Age_c + Sex + Error(SampleID)
EIF2AK3	ENSG00000172071	Cardiometabolic_II	Q9NZJ5	OID30060	NPC1	0.13356	0.0204581	0.0636204	Significant	-1.77522	-1.49628	NPX ~ NPC1 * Age_c + Sex + Error(SampleID)
IPCEF1	ENSG00000074706	Neurology	Q8WWN9	OID20977	NPC1	0.124801	0.0205197	0.0637426	Significant	-1.32839	-1.16597	NPX ~ NPC1 * Age_c + Sex + Error(SampleID)
VGF	ENSG00000128564	Neurology_II	O15240	OID31067	NPC1	0.127954	0.0205573	0.0637899	Significant	0.335417	0.50847	NPX ~ NPC1 * Age_c + Sex + Error(SampleID)
MATN2	ENSG00000132561	Inflammation	O00339	OID20767	Age_c	0.197364	0.00361626	0.063865	Significant	-0.205739	-0.0277969	NPX ~ NPC1 * Age_c + Sex + Error(SampleID)
LAMA4	ENSG00000112769	Inflammation	Q16363	OID20769	Age_c	0.196978	0.00365328	0.0641229	Significant	-0.398909	-0.054448	NPX ~ NPC1 * Age_c + Sex + Error(SampleID)
ARHGAP45	ENSG00000180448	Inflammation_II	Q92619	OID30653	NPC1	0.133384	0.0207862	0.0644306	Significant	-0.962058	-0.761693	NPX ~ NPC1 * Age_c + Sex + Error(SampleID)
NCAM1	ENSG00000149294	Cardiometabolic	P13591	OID20354	Age_c	0.19626	0.00372314	0.0649506	Significant	-0.167825	-0.0301495	NPX ~ NPC1 * Age_c + Sex + Error(SampleID)
MTUS1	ENSG00000129422	Oncology_II	Q9ULD2	OID31315	NPC1	0.132602	0.0211927	0.0656193	Significant	0.5922	0.689921	NPX ~ NPC1 * Age_c + Sex + Error(SampleID)
ENTPD6	ENSG00000197586	Cardiometabolic	O75354	OID20100	NPC1	0.146598	0.0212196	0.0656316	Significant	0.231384	0.205174	NPX ~ NPC1 * Age_c + Sex + Error(SampleID)
FCAMR	ENSG00000162897	Cardiometabolic_II	Q8WWV6	OID30332	Age_c	0.200222	0.00379138	0.0657402	Significant	0.286295	-0.0574864	NPX ~ NPC1 * Age_c + Sex + Error(SampleID)
TGFBR3	ENSG00000069702	Cardiometabolic	Q03167	OID20255	NPC1	0.131862	0.0213278	0.065895	Significant	0.35991	0.254046	NPX ~ NPC1 * Age_c + Sex + Error(SampleID)
GSAP	ENSG00000186088	Oncology	A4D1B5	OID21173	NPC1	0.138117	0.021394	0.0659572	Significant	-1.37849	-0.971002	NPX ~ NPC1 * Age_c + Sex + Error(SampleID)
ITPR1	ENSG00000150995	Cardiometabolic_II	Q14643	OID30216	NPC1	0.132368	0.0213718	0.0659572	Significant	0.672504	0.617167	NPX ~ NPC1 * Age_c + Sex + Error(SampleID)
MARS1	ENSG00000166986	Inflammation_II	P56192	OID30658	NPC1	0.132212	0.0214689	0.0661168	Significant	-1.02527	-0.790196	NPX ~ NPC1 * Age_c + Sex + Error(SampleID)
APOF	ENSG00000175336	Inflammation_II	Q13790	OID30701	NPC1	0.130514	0.0216269	0.0665318	Significant	-0.417202	-0.384472	NPX ~ NPC1 * Age_c + Sex + Error(SampleID)
CD34	ENSG00000174059	Neurology	P28906	OID21025	NPC1:Age_c	0.280216	0.000372659	0.0666361	Significant	-0.169823	0.0277294	NPX ~ NPC1 * Age_c + Sex + Error(SampleID)
FKBP14	ENSG00000106080	Neurology_II	Q9NWM8	OID31065	Age_c	0.194573	0.00389228	0.0670831	Significant	-1.97634	-0.0933854	NPX ~ NPC1 * Age_c + Sex + Error(SampleID)
CNTNAP2	ENSG00000174469	Inflammation	Q9UHC6	OID20556	Age_c	0.203792	0.00391875	0.0671244	Significant	1.16949	-0.0591293	NPX ~ NPC1 * Age_c + Sex + Error(SampleID)
DPP10	ENSG00000175497	Inflammation	Q8N608	OID20527	Age_c	0.203561	0.00394159	0.0671244	Significant	0.716784	-0.0464836	NPX ~ NPC1 * Age_c + Sex + Error(SampleID)
MERTK	ENSG00000153208	Inflammation	Q12866	OID20657	NPC1	0.133896	0.0218631	0.0671862	Significant	0.334935	0.336228	NPX ~ NPC1 * Age_c + Sex + Error(SampleID)
IL1RAP	ENSG00000196083	Neurology	Q9NPH3	OID21126	NPC1	0.129236	0.0219371	0.0673411	Significant	-0.339555	-0.372	NPX ~ NPC1 * Age_c + Sex + Error(SampleID)
RAB39B	ENSG00000155961	Cardiometabolic_II	Q96DA2	OID30069	NPC1	0.130285	0.0220049	0.0674048	Significant	-1.43736	-1.26589	NPX ~ NPC1 * Age_c + Sex + Error(SampleID)
CRELD1	ENSG00000163703	Inflammation_II	Q96HD1	OID30619	NPC1	0.126322	0.0220022	0.0674048	Significant	-0.207789	-0.28108	NPX ~ NPC1 * Age_c + Sex + Error(SampleID)
DRAXIN	ENSG00000162490	Neurology	Q8NBI3	OID20917	Age_c	0.198236	0.00399065	0.0675577	Significant	0.871732	-0.0841063	NPX ~ NPC1 * Age_c + Sex + Error(SampleID)
SYNGAP1	ENSG00000197283	Neurology_II	Q96PV0	OID30797	NPC1	0.131215	0.0220914	0.0675974	Significant	0.965969	1.01189	NPX ~ NPC1 * Age_c + Sex + Error(SampleID)
TXNRD1	ENSG00000198431	Neurology	Q16881	OID21135	NPC1	0.126407	0.0221167	0.0676024	Significant	0.423324	0.529477	NPX ~ NPC1 * Age_c + Sex + Error(SampleID)
NADK	ENSG00000008130	Cardiometabolic	O95544	OID20178	NPC1	0.130355	0.0222473	0.067929	Significant	-1.53453	-1.26121	NPX ~ NPC1 * Age_c + Sex + Error(SampleID)
APLP1	ENSG00000105290	Cardiometabolic	P51693	OID20164	Age_c	0.192968	0.00406021	0.0679313	Significant	0.588352	-0.0626301	NPX ~ NPC1 * Age_c + Sex + Error(SampleID)
ICAM1	ENSG00000090339	Cardiometabolic	P05362	OID20411	Age_c	0.193069	0.00404943	0.0679313	Significant	0.477372	-0.0294658	NPX ~ NPC1 * Age_c + Sex + Error(SampleID)
IGSF9	ENSG00000085552	Cardiometabolic_II	Q9P2J2	OID30330	NPC1	0.132199	0.0223365	0.0681288	Significant	-0.555714	-0.649319	NPX ~ NPC1 * Age_c + Sex + Error(SampleID)
PTPRZ1	ENSG00000106278	Cardiometabolic_II	P23471	OID30343	NPC1	0.118818	0.0224791	0.0684905	Significant	0.142245	0.531297	NPX ~ NPC1 * Age_c + Sex + Error(SampleID)
SYT1	ENSG00000067715	Neurology_II	P21579	OID31089	Age_c	0.192306	0.00413142	0.0687209	Significant	1.03848	-0.0667226	NPX ~ NPC1 * Age_c + Sex + Error(SampleID)
TOP2B	ENSG00000077097	Inflammation_II	Q02880	OID30559	NPC1	0.129146	0.0226147	0.0688305	Significant	-1.38163	-1.23692	NPX ~ NPC1 * Age_c + Sex + Error(SampleID)
USP47	ENSG00000170242	Cardiometabolic_II	Q96K76	OID30119	NPC1	0.12908	0.0226429	0.0688429	Significant	-1.44467	-1.20806	NPX ~ NPC1 * Age_c + Sex + Error(SampleID)
JUN	ENSG00000177606	Inflammation	P05412	OID20424	NPC1	0.136016	0.0227043	0.0689223	Significant	-1.00373	-1.11498	NPX ~ NPC1 * Age_c + Sex + Error(SampleID)
RNASET2	ENSG00000026297	Cardiometabolic	O00584	OID20321	NPC1	0.127667	0.0227171	0.0689223	Significant	-0.288968	-0.275485	NPX ~ NPC1 * Age_c + Sex + Error(SampleID)
IL5RA	ENSG00000091181	Inflammation	Q01344	OID20601	Age_c	0.201152	0.00418858	0.0692689	Significant	0.214887	0.0644802	NPX ~ NPC1 * Age_c + Sex + Error(SampleID)
LHPP	ENSG00000107902	Inflammation	Q9H008	OID20749	NPC1	0.126946	0.0228602	0.0692828	Significant	0.950738	0.94733	NPX ~ NPC1 * Age_c + Sex + Error(SampleID)
GBP2	ENSG00000162645	Inflammation	P32456	OID20489	NPC1	0.135609	0.0229211	0.0693205	Significant	0.91077	1.06433	NPX ~ NPC1 * Age_c + Sex + Error(SampleID)
BCAT1	ENSG00000060982	Cardiometabolic_II	P54687	OID30312	NPC1	0.124508	0.0229131	0.0693205	Significant	0.385438	0.570216	NPX ~ NPC1 * Age_c + Sex + Error(SampleID)
DOK1	ENSG00000115325	Neurology_II	Q99704	OID31111	NPC1	0.128516	0.0230116	0.0694731	Significant	-1.51856	-1.30886	NPX ~ NPC1 * Age_c + Sex + Error(SampleID)
CFI	ENSG00000205403	Inflammation_II	P05156	OID30772	NPC1	0.12616	0.0230201	0.0694731	Significant	-0.133895	-0.1486	NPX ~ NPC1 * Age_c + Sex + Error(SampleID)
CD2AP	ENSG00000198087	Cardiometabolic	Q9Y5K6	OID20177	NPC1	0.126073	0.0230844	0.0695204	Significant	1.09432	1.05773	NPX ~ NPC1 * Age_c + Sex + Error(SampleID)
ARHGAP25	ENSG00000163219	Oncology	P42331	OID21255	NPC1	0.135019	0.0230661	0.0695204	Significant	-1.12984	-0.988952	NPX ~ NPC1 * Age_c + Sex + Error(SampleID)
NEDD9	ENSG00000111859	Inflammation_II	Q14511	OID30503	NPC1	0.127919	0.0231514	0.0696489	Significant	-0.95155	-0.856617	NPX ~ NPC1 * Age_c + Sex + Error(SampleID)
COCH	ENSG00000100473	Cardiometabolic_II	O43405	OID30305	NPC1	0.13787	0.0232491	0.0698694	Significant	-0.442226	-0.417233	NPX ~ NPC1 * Age_c + Sex + Error(SampleID)
SPRED2	ENSG00000198369	Inflammation_II	Q7Z698	OID30423	NPC1	0.126712	0.0235791	0.0707868	Significant	-0.409596	-0.355585	NPX ~ NPC1 * Age_c + Sex + Error(SampleID)
FAP	ENSG00000078098	Cardiometabolic	Q12884	OID20330	NPC1	0.128684	0.0236736	0.0709959	Significant	-0.613218	-0.378247	NPX ~ NPC1 * Age_c + Sex + Error(SampleID)
ITGAL	ENSG00000005844	Inflammation_II	P20701	OID30537	NPC1	0.126232	0.0237486	0.0711464	Significant	1.21342	1.20319	NPX ~ NPC1 * Age_c + Sex + Error(SampleID)
IL33	ENSG00000137033	Inflammation	O95760	OID20428	NPC1	0.134057	0.0237826	0.0711736	Significant	0.767714	0.770294	NPX ~ NPC1 * Age_c + Sex + Error(SampleID)
SPINT1	ENSG00000166145	Neurology	O43278	OID21109	NPC1	0.123026	0.0242983	0.0726409	Significant	0.169717	0.222015	NPX ~ NPC1 * Age_c + Sex + Error(SampleID)
NIT1	ENSG00000158793	Cardiometabolic_II	Q86X76	OID30252	NPC1	0.126342	0.0243354	0.0726761	Significant	0.61764	0.738345	NPX ~ NPC1 * Age_c + Sex + Error(SampleID)
ABRAXAS2	ENSG00000165660	Cardiometabolic_II	Q15018	OID30130	NPC1	0.124576	0.0245007	0.0730932	Significant	-1.1246	-1.24455	NPX ~ NPC1 * Age_c + Sex + Error(SampleID)
POLR2F	ENSG00000100142	Oncology	P61218	OID21283	NPC1	0.130287	0.0245307	0.0731065	Significant	-0.712112	-0.64438	NPX ~ NPC1 * Age_c + Sex + Error(SampleID)
SPINT3	ENSG00000101446	Oncology_II	P49223	OID31509	NPC1:Age_c	0.255809	0.000742502	0.0732516	Significant	0.662053	-0.249964	NPX ~ NPC1 * Age_c + Sex + Error(SampleID)
PM20D1	ENSG00000162877	Cardiometabolic	Q6GTS8	OID20149	NPC1:Age_c	0.270465	0.000491924	0.0732516	Significant	-0.730499	-0.243855	NPX ~ NPC1 * Age_c + Sex + Error(SampleID)
TOP1	ENSG00000198900	Oncology_II	P11387	OID31449	NPC1:Age_c	0.264068	0.000589228	0.0732516	Significant	-0.392927	-0.170081	NPX ~ NPC1 * Age_c + Sex + Error(SampleID)
SHBG	ENSG00000129214	Inflammation_II	P04278	OID30685	NPC1:Age_c	0.271244	0.000481187	0.0732516	Significant	0.575288	0.0955797	NPX ~ NPC1 * Age_c + Sex + Error(SampleID)
IGFBP2	ENSG00000115457	Cardiometabolic	P18065	OID20325	NPC1:Age_c	0.258821	0.000682629	0.0732516	Significant	0.459987	0.0760259	NPX ~ NPC1 * Age_c + Sex + Error(SampleID)
SNAP25	ENSG00000132639	Neurology_II	P60880	OID30811	NPC1:Age_c	0.269287	0.000601863	0.0732516	Significant	-0.00686689	0.0697846	NPX ~ NPC1 * Age_c + Sex + Error(SampleID)
SLITRK1	ENSG00000178235	Inflammation_II	Q96PX8	OID30510	NPC1:Age_c	0.255979	0.000738991	0.0732516	Significant	0.325596	0.0666067	NPX ~ NPC1 * Age_c + Sex + Error(SampleID)
RTBDN	ENSG00000132026	Oncology	Q9BSG5	OID21343	NPC1:Age_c	0.272306	0.000656793	0.0732516	Significant	0.534095	0.0587119	NPX ~ NPC1 * Age_c + Sex + Error(SampleID)
LEPR	ENSG00000116678	Cardiometabolic	P48357	OID20128	NPC1:Age_c	0.256296	0.000732492	0.0732516	Significant	0.244946	0.056611	NPX ~ NPC1 * Age_c + Sex + Error(SampleID)
MEGF11	ENSG00000157890	Cardiometabolic_II	A6BM72	OID30099	NPC1:Age_c	0.267978	0.000527754	0.0732516	Significant	0.199135	0.0468673	NPX ~ NPC1 * Age_c + Sex + Error(SampleID)
MOG	ENSG00000204655	Oncology	Q16653	OID21384	NPC1:Age_c	0.273442	0.000536534	0.0732516	Significant	0.470094	0.045121	NPX ~ NPC1 * Age_c + Sex + Error(SampleID)
CTSV	ENSG00000136943	Oncology	O60911	OID21405	NPC1:Age_c	0.266142	0.000656332	0.0732516	Significant	-0.202481	-0.0365263	NPX ~ NPC1 * Age_c + Sex + Error(SampleID)
TTR	ENSG00000118271	Inflammation_II	P02766	OID30782	NPC1:Age_c	0.256128	0.000735932	0.0732516	Significant	-0.0679267	-0.0283281	NPX ~ NPC1 * Age_c + Sex + Error(SampleID)
LDLR	ENSG00000130164	Cardiometabolic	P01130	OID20240	NPC1	0.12356	0.0246201	0.0732967	Significant	0.41199	0.468465	NPX ~ NPC1 * Age_c + Sex + Error(SampleID)
ACHE	ENSG00000087085	Inflammation_II	P22303	OID30585	NPC1:Age_c	0.254547	0.000769079	0.0733445	Significant	-0.158972	0.0354667	NPX ~ NPC1 * Age_c + Sex + Error(SampleID)
SERPINF1	ENSG00000132386	Inflammation_II	P36955	OID30757	NPC1	0.119757	0.024797	0.0737465	Significant	-0.0699775	-0.14324	NPX ~ NPC1 * Age_c + Sex + Error(SampleID)
TFF2	ENSG00000160181	Inflammation	Q03403	OID20787	Sex	0.274423	0.000439654	0.0739911	Significant	0.403632	-0.249215	NPX ~ NPC1 * Age_c + Sex + Error(SampleID)
TGOLN2	ENSG00000152291	Inflammation_II	O43493	OID30691	NPC1	0.123223	0.024955	0.0741327	Significant	0.255652	0.241203	NPX ~ NPC1 * Age_c + Sex + Error(SampleID)
PODXL	ENSG00000128567	Oncology	O00592	OID21358	NPC1	0.128585	0.0249787	0.0741327	Significant	0.0822355	0.110215	NPX ~ NPC1 * Age_c + Sex + Error(SampleID)
TRIM24	ENSG00000122779	Oncology_II	O15164	OID31271	NPC1	0.131405	0.0250295	0.0742066	Significant	-0.893351	-1.21147	NPX ~ NPC1 * Age_c + Sex + Error(SampleID)
SMPD3	ENSG00000103056	Inflammation_II	Q9NY59	OID30477	Age_c	0.18891	0.00451658	0.074264	Significant	-0.599767	-0.098089	NPX ~ NPC1 * Age_c + Sex + Error(SampleID)
ADAM15	ENSG00000143537	Cardiometabolic	Q13444	OID20109	Age_c	0.225243	0.00456877	0.0746929	Significant	0.234987	-0.0384446	NPX ~ NPC1 * Age_c + Sex + Error(SampleID)
ORM1	ENSG00000229314	Inflammation_II	P02763	OID30768	NPC1	0.123645	0.0252484	0.0747781	Significant	-0.35096	-0.348872	NPX ~ NPC1 * Age_c + Sex + Error(SampleID)
TNNI3	ENSG00000129991	Cardiometabolic	P19429	OID20050	Age_c	0.224171	0.00467998	0.0751855	Significant	0.876601	0.245752	NPX ~ NPC1 * Age_c + Sex + Error(SampleID)
CNTN5	ENSG00000149972	Neurology	O94779	OID21006	Age_c	0.187756	0.00465524	0.0751855	Significant	0.180812	-0.0577945	NPX ~ NPC1 * Age_c + Sex + Error(SampleID)
CD63	ENSG00000135404	Neurology	P08962	OID20988	Age_c	0.191621	0.0047303	0.0751855	Significant	0.74	-0.0519688	NPX ~ NPC1 * Age_c + Sex + Error(SampleID)
FCRL1	ENSG00000163534	Cardiometabolic	Q96LA6	OID20172	Age_c	0.187595	0.00467492	0.0751855	Significant	0.681102	-0.0443964	NPX ~ NPC1 * Age_c + Sex + Error(SampleID)
ITIH3	ENSG00000162267	Cardiometabolic	Q06033	OID20352	Age_c	0.187321	0.00470857	0.0751855	Significant	0.392279	-0.041388	NPX ~ NPC1 * Age_c + Sex + Error(SampleID)
TMED8	ENSG00000100580	Oncology_II	Q6PL24	OID31462	NPC1	0.124689	0.0254552	0.0753127	Significant	-1.1061	-0.954172	NPX ~ NPC1 * Age_c + Sex + Error(SampleID)
IL16	ENSG00000172349	Inflammation	Q14005	OID20633	NPC1	0.127476	0.0254904	0.075339	Significant	-0.458024	-0.47375	NPX ~ NPC1 * Age_c + Sex + Error(SampleID)
FST	ENSG00000134363	Inflammation	P19883	OID20770	NPC1	0.122926	0.0255908	0.0755575	Significant	0.386421	0.387171	NPX ~ NPC1 * Age_c + Sex + Error(SampleID)
SLC9A3R2		Oncology_II	Q15599	OID31445	NPC1	0.120985	0.0256226	0.0755736	Significant	0.339115	0.405028	NPX ~ NPC1 * Age_c + Sex + Error(SampleID)
ENPP2	ENSG00000136960	Cardiometabolic	Q13822	OID20288	NPC1:Age_c	0.252176	0.000821469	0.0758136	Significant	0.106371	0.0335499	NPX ~ NPC1 * Age_c + Sex + Error(SampleID)
TLR1	ENSG00000174125	Inflammation_II	Q15399	OID30532	NPC1	0.121752	0.0257498	0.0758704	Significant	0.442084	0.526701	NPX ~ NPC1 * Age_c + Sex + Error(SampleID)
OLR1	ENSG00000173391	Cardiometabolic	P78380	OID20183	NPC1	0.124185	0.0257983	0.0759351	Significant	-1.15522	-1.01876	NPX ~ NPC1 * Age_c + Sex + Error(SampleID)
OGN	ENSG00000106809	Neurology	P20774	OID21123	NPC1	0.122755	0.0259584	0.076328	Significant	0.627775	0.54391	NPX ~ NPC1 * Age_c + Sex + Error(SampleID)
MICB_MICA		Inflammation	Q29980_Q29983	OID20593	NPC1	0.111868	0.0260944	0.0766489	Significant	1.42896	1.37668	NPX ~ NPC1 * Age_c + Sex + Error(SampleID)
KIF20B	ENSG00000138182	Neurology_II	Q96Q89	OID30816	NPC1	0.130154	0.0261311	0.076678	Significant	0.999943	0.905634	NPX ~ NPC1 * Age_c + Sex + Error(SampleID)
LGALS8	ENSG00000116977	Neurology	O00214	OID21041	NPC1	0.123762	0.0262127	0.0768386	Significant	-0.763066	-0.584928	NPX ~ NPC1 * Age_c + Sex + Error(SampleID)
GJA8	ENSG00000121634	Oncology_II	P48165	OID31187	NPC1	0.119464	0.0262746	0.0768625	Significant	1.03666	1.32647	NPX ~ NPC1 * Age_c + Sex + Error(SampleID)
TFF3	ENSG00000160180	Cardiometabolic	Q07654	OID20371	NPC1	0.118893	0.0262635	0.0768625	Significant	0.187803	0.215129	NPX ~ NPC1 * Age_c + Sex + Error(SampleID)
SV2A	ENSG00000159164	Neurology_II	Q7L0J3	OID30965	NPC1:Age_c	0.269638	0.000990266	0.0769397	Significant	-2.66175	0.185601	NPX ~ NPC1 * Age_c + Sex + Error(SampleID)
LEP	ENSG00000174697	Cardiometabolic	P41159	OID20187	NPC1:Age_c	0.245248	0.000995026	0.0769397	Significant	-0.259158	-0.134333	NPX ~ NPC1 * Age_c + Sex + Error(SampleID)
MATN3	ENSG00000132031	Neurology	O15232	OID20979	NPC1:Age_c	0.253588	0.000924758	0.0769397	Significant	-0.170229	0.107492	NPX ~ NPC1 * Age_c + Sex + Error(SampleID)
PTPRR	ENSG00000153233	Neurology_II	Q15256	OID31099	NPC1:Age_c	0.247368	0.000938489	0.0769397	Significant	0.628973	0.06846	NPX ~ NPC1 * Age_c + Sex + Error(SampleID)
PTPRN2	ENSG00000155093	Neurology	Q92932	OID20912	NPC1:Age_c	0.251377	0.000981867	0.0769397	Significant	0.664703	0.05813	NPX ~ NPC1 * Age_c + Sex + Error(SampleID)
ITGB1	ENSG00000150093	Cardiometabolic	P05556	OID20376	NPC1:Age_c	0.25003	0.000871855	0.0769397	Significant	-0.169643	0.0290168	NPX ~ NPC1 * Age_c + Sex + Error(SampleID)
ERVV-1	ENSG00000269526	Cardiometabolic_II	B6SEH8	OID30094	NPC1	0.120232	0.0263755	0.0770789	Significant	0.712684	0.794049	NPX ~ NPC1 * Age_c + Sex + Error(SampleID)
SART1	ENSG00000175467	Cardiometabolic_II	O43290	OID30113	NPC1	0.122778	0.0266124	0.077692	Significant	-1.36781	-1.14496	NPX ~ NPC1 * Age_c + Sex + Error(SampleID)
ENDOU	ENSG00000111405	Oncology_II	P21128	OID31498	NPC1	0.116481	0.0266721	0.0777869	Significant	-0.178595	-0.324281	NPX ~ NPC1 * Age_c + Sex + Error(SampleID)
COMT	ENSG00000093010	Cardiometabolic	P21964	OID20086	NPC1	0.118205	0.0267051	0.0777992	Significant	-1.25386	-1.1517	NPX ~ NPC1 * Age_c + Sex + Error(SampleID)
MINK1	ENSG00000141503	Neurology_II	Q8N4C8	OID31156	NPC1	0.119116	0.0267307	0.0777992	Significant	0.662579	0.779691	NPX ~ NPC1 * Age_c + Sex + Error(SampleID)
KLK14	ENSG00000129437	Oncology	Q9P0G3	OID21407	NPC1	0.125982	0.0268219	0.0779853	Significant	0.338995	0.395117	NPX ~ NPC1 * Age_c + Sex + Error(SampleID)
NBN	ENSG00000104320	Inflammation	O60934	OID20442	NPC1	0.128878	0.0268939	0.0780359	Significant	-1.43928	-1.26368	NPX ~ NPC1 * Age_c + Sex + Error(SampleID)
AKR1B1	ENSG00000085662	Oncology	P15121	OID21244	NPC1	0.128894	0.0268708	0.0780359	Significant	0.791634	0.897629	NPX ~ NPC1 * Age_c + Sex + Error(SampleID)
ANXA5	ENSG00000164111	Neurology	P08758	OID20810	NPC1	0.131455	0.0270954	0.0785088	Significant	0.446259	0.515379	NPX ~ NPC1 * Age_c + Sex + Error(SampleID)
SELL	ENSG00000188404	Inflammation_II	P14151	OID30752	NPC1	0.119371	0.0271118	0.0785088	Significant	0.211051	0.310116	NPX ~ NPC1 * Age_c + Sex + Error(SampleID)
FBN2	ENSG00000138829	Neurology_II	P35556	OID30974	Age_c	0.204281	0.00498029	0.0787216	Significant	0.551943	-0.0753912	NPX ~ NPC1 * Age_c + Sex + Error(SampleID)
DMP1	ENSG00000152592	Cardiometabolic_II	Q13316	OID30213	Age_c	0.189301	0.00501998	0.0789129	Significant	-0.1295	-0.0690397	NPX ~ NPC1 * Age_c + Sex + Error(SampleID)
CASP4	ENSG00000196954	Oncology_II	P49662	OID31276	NPC1	0.116927	0.0273831	0.0791591	Significant	1.99846	1.89085	NPX ~ NPC1 * Age_c + Sex + Error(SampleID)
STX7	ENSG00000079950	Inflammation_II	O15400	OID30560	NPC1	0.121694	0.0273963	0.0791591	Significant	-1.17329	-0.923904	NPX ~ NPC1 * Age_c + Sex + Error(SampleID)
WIF1	ENSG00000156076	Oncology	Q9Y5W5	OID21464	NPC1	0.115644	0.0274193	0.0791591	Significant	-0.447481	-0.359733	NPX ~ NPC1 * Age_c + Sex + Error(SampleID)
BIRC2	ENSG00000110330	Oncology	Q13490	OID21217	NPC1	0.127309	0.0276952	0.0797946	Significant	-0.580156	-0.479508	NPX ~ NPC1 * Age_c + Sex + Error(SampleID)
GGT5	ENSG00000099998	Neurology	P36269	OID20909	NPC1	0.122243	0.027695	0.0797946	Significant	0.189758	0.218214	NPX ~ NPC1 * Age_c + Sex + Error(SampleID)
S100A12	ENSG00000163221	Oncology	P80511	OID21374	NPC1	0.125094	0.0278311	0.0801054	Significant	-1.18822	-1.06149	NPX ~ NPC1 * Age_c + Sex + Error(SampleID)
DUSP13		Oncology_II	Q6B8I1	OID31394	NPC1	0.117909	0.0278893	0.0801118	Significant	-0.503303	-0.707545	NPX ~ NPC1 * Age_c + Sex + Error(SampleID)
BRDT	ENSG00000137948	Cardiometabolic_II	Q58F21	OID30179	NPC1	0.117481	0.0278676	0.0801118	Significant	0.457173	0.530232	NPX ~ NPC1 * Age_c + Sex + Error(SampleID)
HRC	ENSG00000130528	Cardiometabolic_II	P23327	OID30211	NPC1	0.120755	0.0279959	0.0803374	Significant	-0.232224	-0.336531	NPX ~ NPC1 * Age_c + Sex + Error(SampleID)
SBSN	ENSG00000189001	Cardiometabolic_II	Q6UWP8	OID30398	NPC1	0.116713	0.0283173	0.0811781	Significant	-0.202822	-0.307911	NPX ~ NPC1 * Age_c + Sex + Error(SampleID)
STX6	ENSG00000135823	Oncology	O43752	OID21219	NPC1	0.126311	0.0283607	0.0812212	Significant	-1.18259	-1.13278	NPX ~ NPC1 * Age_c + Sex + Error(SampleID)
C7	ENSG00000112936	Inflammation_II	P10643	OID30766	NPC1	0.117565	0.0286189	0.0818787	Significant	0.322897	0.365229	NPX ~ NPC1 * Age_c + Sex + Error(SampleID)
CRYBB1	ENSG00000100122	Cardiometabolic_II	P53674	OID30319	NPC1	0.130793	0.0287134	0.0820643	Significant	-0.826129	-0.699266	NPX ~ NPC1 * Age_c + Sex + Error(SampleID)
NOTCH3	ENSG00000074181	Cardiometabolic	Q9UM47	OID20253	NPC1	0.11645	0.0287411	0.0820643	Significant	0.301124	0.337135	NPX ~ NPC1 * Age_c + Sex + Error(SampleID)
FGF2	ENSG00000138685	Inflammation	P09038	OID20503	NPC1	0.0816457	0.028877	0.0822878	Significant	-0.692182	-0.5584	NPX ~ NPC1 * Age_c + Sex + Error(SampleID)
ADAM15	ENSG00000143537	Cardiometabolic	Q13444	OID20109	NPC1	0.155434	0.0288539	0.0822878	Significant	0.234987	0.283705	NPX ~ NPC1 * Age_c + Sex + Error(SampleID)
CDH6	ENSG00000113361	Cardiometabolic	P55285	OID20157	NPC1	0.116642	0.0291528	0.0829912	Significant	0.262889	0.341008	NPX ~ NPC1 * Age_c + Sex + Error(SampleID)
PZP	ENSG00000126838	Inflammation_II	P20742	OID30730	NPC1	0.116401	0.0293887	0.0835796	Significant	0.969717	0.885769	NPX ~ NPC1 * Age_c + Sex + Error(SampleID)
CHP1	ENSG00000187446	Neurology_II	Q99653	OID30869	Age_c	0.186833	0.00534705	0.0835951	Significant	0.623857	-0.182143	NPX ~ NPC1 * Age_c + Sex + Error(SampleID)
PVALB	ENSG00000100362	Oncology	P20472	OID21420	NPC1	0.110867	0.0294363	0.0836318	Significant	-1.46562	-1.21649	NPX ~ NPC1 * Age_c + Sex + Error(SampleID)
CRADD	ENSG00000169372	Neurology	P78560	OID20923	NPC1	0.11115	0.0295638	0.0838886	Significant	-1.615	-1.42677	NPX ~ NPC1 * Age_c + Sex + Error(SampleID)
CA12	ENSG00000074410	Oncology	O43570	OID21344	NPC1	0.120905	0.0295853	0.0838886	Significant	-0.0983282	-0.31228	NPX ~ NPC1 * Age_c + Sex + Error(SampleID)
LILRA4	ENSG00000239961	Cardiometabolic_II	P59901	OID30162	NPC1	0.115877	0.0300135	0.0850184	Significant	0.70925	0.682533	NPX ~ NPC1 * Age_c + Sex + Error(SampleID)
AHSA1	ENSG00000100591	Oncology_II	O95433	OID31379	NPC1	0.115451	0.0300718	0.0850993	Significant	0.85979	0.897624	NPX ~ NPC1 * Age_c + Sex + Error(SampleID)
SMNDC1	ENSG00000119953	Oncology_II	O75940	OID31471	NPC1	0.117613	0.030205	0.0853075	Significant	-1.30435	-1.1111	NPX ~ NPC1 * Age_c + Sex + Error(SampleID)
ZBP1	ENSG00000124256	Inflammation_II	Q9H171	OID30526	NPC1	0.11824	0.0301959	0.0853075	Significant	-1.18855	-0.973481	NPX ~ NPC1 * Age_c + Sex + Error(SampleID)
NECTIN1	ENSG00000110400	Inflammation_II	Q15223	OID30545	NPC1	0.11622	0.0302369	0.0853134	Significant	0.338048	0.346712	NPX ~ NPC1 * Age_c + Sex + Error(SampleID)
SNCG	ENSG00000173267	Neurology	O76070	OID20971	Sex	0.271216	0.000570647	0.0855113	Significant	0.650387	-0.476998	NPX ~ NPC1 * Age_c + Sex + Error(SampleID)
CHGB	ENSG00000089199	Neurology	P05060	OID21038	Sex	0.263711	0.000595179	0.0855113	Significant	0.467672	-0.39777	NPX ~ NPC1 * Age_c + Sex + Error(SampleID)
SEZ6L2	ENSG00000174938	Oncology	Q6UXD5	OID21289	Sex	0.275787	0.000597772	0.0855113	Significant	0.149486	-0.205179	NPX ~ NPC1 * Age_c + Sex + Error(SampleID)
ACRBP	ENSG00000111644	Oncology_II	Q8NEB7	OID31385	NPC1	0.114265	0.0307777	0.0867253	Significant	0.351895	0.367299	NPX ~ NPC1 * Age_c + Sex + Error(SampleID)
COL15A1	ENSG00000204291	Cardiometabolic_II	P39059	OID30396	NPC1	0.114831	0.0307979	0.0867253	Significant	-0.25012	-0.247431	NPX ~ NPC1 * Age_c + Sex + Error(SampleID)
ADCYAP1R1	ENSG00000078549	Oncology	P41586	OID21188	NPC1	0.12262	0.0311189	0.087543	Significant	0.458087	0.456814	NPX ~ NPC1 * Age_c + Sex + Error(SampleID)
DDI2	ENSG00000197312	Inflammation_II	Q5TDH0	OID30602	NPC1	0.114389	0.031152	0.0875499	Significant	1.14923	1.1112	NPX ~ NPC1 * Age_c + Sex + Error(SampleID)
CHRM1	ENSG00000168539	Neurology_II	P11229	OID30930	NPC1	0.127826	0.0312837	0.0878339	Significant	0.633309	0.858579	NPX ~ NPC1 * Age_c + Sex + Error(SampleID)
PTPRC	ENSG00000081237	Cardiometabolic_II	P08575	OID30380	Age_c	0.18034	0.00565019	0.0878543	Significant	0.576618	-0.0307992	NPX ~ NPC1 * Age_c + Sex + Error(SampleID)
MNDA	ENSG00000163563	Cardiometabolic	P41218	OID20156	NPC1	0.116415	0.0313644	0.087974	Significant	-1.83186	-1.51686	NPX ~ NPC1 * Age_c + Sex + Error(SampleID)
APOA1	ENSG00000118137	Inflammation_II	P02647	OID30769	NPC1	0.114942	0.0314847	0.0882251	Significant	-0.4363	-0.377797	NPX ~ NPC1 * Age_c + Sex + Error(SampleID)
MIA	ENSG00000261857	Oncology	Q16674	OID21531	NPC1	0.110526	0.0317667	0.0889281	Significant	0.108664	0.359421	NPX ~ NPC1 * Age_c + Sex + Error(SampleID)
EPHB6	ENSG00000106123	Neurology	O15197	OID20982	Age_c	0.183555	0.00581345	0.089431	Significant	0.330188	-0.037139	NPX ~ NPC1 * Age_c + Sex + Error(SampleID)
LTA	ENSG00000226979	Inflammation	P01374	OID20586	Age_c	0.188071	0.00581411	0.089431	Significant	0.18579	-0.0292463	NPX ~ NPC1 * Age_c + Sex + Error(SampleID)
DIPK2B	ENSG00000147113	Inflammation_II	Q9H7Y0	OID30582	NPC1	0.113934	0.0319972	0.0894857	Significant	-0.249227	-0.252981	NPX ~ NPC1 * Age_c + Sex + Error(SampleID)
OLFM4	ENSG00000102837	Inflammation_II	Q6UX06	OID30665	NPC1	0.113697	0.0321044	0.089698	Significant	-1.30741	-1.27092	NPX ~ NPC1 * Age_c + Sex + Error(SampleID)
FSHB	ENSG00000131808	Cardiometabolic_II	P01225	OID30233	NPC1	0.114231	0.0321794	0.0898197	Significant	0.639233	0.50668	NPX ~ NPC1 * Age_c + Sex + Error(SampleID)
LRIG3	ENSG00000139263	Inflammation_II	Q6UXM1	OID30450	NPC1	0.114578	0.0322909	0.0900431	Significant	0.245817	0.219527	NPX ~ NPC1 * Age_c + Sex + Error(SampleID)
KLK6	ENSG00000167755	Oncology	Q92876	OID21526	NPC1	0.111866	0.0325902	0.0907893	Significant	0.256911	0.265024	NPX ~ NPC1 * Age_c + Sex + Error(SampleID)
AFP	ENSG00000081051	Neurology	P02771	OID20978	NPC1	0.109554	0.0326497	0.0908665	Significant	1.05445	1.03369	NPX ~ NPC1 * Age_c + Sex + Error(SampleID)
MSLN	ENSG00000102854	Oncology	Q13421	OID21380	NPC1	0.117286	0.0328026	0.0912033	Significant	0.536074	0.473827	NPX ~ NPC1 * Age_c + Sex + Error(SampleID)
IL9	ENSG00000145839	Oncology_II	P15248	OID31298	NPC1	0.11661	0.0331747	0.0921485	Significant	0.830597	0.857857	NPX ~ NPC1 * Age_c + Sex + Error(SampleID)
CTBS	ENSG00000117151	Inflammation_II	Q01459	OID30710	NPC1:Age_c	0.237613	0.00122712	0.0923895	Significant	-0.0491133	-0.0211979	NPX ~ NPC1 * Age_c + Sex + Error(SampleID)
CLIC5	ENSG00000112782	Neurology_II	Q9NZA1	OID30890	NPC1	0.119847	0.0333382	0.092423	Significant	0.484323	0.543753	NPX ~ NPC1 * Age_c + Sex + Error(SampleID)
IL6R	ENSG00000160712	Cardiometabolic	P08887	OID20385	NPC1	0.112074	0.0333108	0.092423	Significant	0.290094	0.304748	NPX ~ NPC1 * Age_c + Sex + Error(SampleID)
TNXB	ENSG00000168477	Neurology	P22105	OID21107	Age_c	0.17765	0.00605994	0.0927138	Significant	-0.2856	-0.030294	NPX ~ NPC1 * Age_c + Sex + Error(SampleID)
SUGP1	ENSG00000105705	Oncology_II	Q8IWZ8	OID31524	NPC1	0.113536	0.0335356	0.0928802	Significant	-0.956962	-0.753595	NPX ~ NPC1 * Age_c + Sex + Error(SampleID)
GRP	ENSG00000134443	Cardiometabolic_II	P07492	OID30264	NPC1	0.11283	0.033791	0.0934779	Significant	0.653991	1.06559	NPX ~ NPC1 * Age_c + Sex + Error(SampleID)
CD99L2	ENSG00000102181	Neurology	Q8TCZ2	OID21122	NPC1	0.112678	0.0338167	0.0934779	Significant	-0.225323	-0.19476	NPX ~ NPC1 * Age_c + Sex + Error(SampleID)
VPS53	ENSG00000141252	Oncology	Q5VIR6	OID21281	NPC1	0.116946	0.0338854	0.0935773	Significant	-0.55036	-0.455499	NPX ~ NPC1 * Age_c + Sex + Error(SampleID)
GP1BA	ENSG00000185245	Cardiometabolic	P07359	OID20381	NPC1	0.113092	0.0339951	0.0937897	Significant	-0.4234	-0.35008	NPX ~ NPC1 * Age_c + Sex + Error(SampleID)
CHP1	ENSG00000187446	Neurology_II	Q99653	OID30869	NPC1	0.103655	0.034211	0.0942944	Significant	0.623857	1.50972	NPX ~ NPC1 * Age_c + Sex + Error(SampleID)
RASGRF1	ENSG00000058335	Oncology_II	Q13972	OID31213	NPC1	0.111164	0.0346761	0.0954844	Significant	0.949871	0.892267	NPX ~ NPC1 * Age_c + Sex + Error(SampleID)
CCDC28A	ENSG00000024862	Neurology_II	Q8IWP9	OID30973	NPC1	0.125589	0.0347568	0.095573	Significant	0.301558	0.444855	NPX ~ NPC1 * Age_c + Sex + Error(SampleID)
CNTN4	ENSG00000144619	Neurology	Q8IWV2	OID21117	NPC1	0.107063	0.0347751	0.095573	Significant	0.0994725	0.21805	NPX ~ NPC1 * Age_c + Sex + Error(SampleID)
IRAK1	ENSG00000184216	Inflammation	P51617	OID20485	NPC1	0.117769	0.034955	0.0958832	Significant	-1.45227	-1.14848	NPX ~ NPC1 * Age_c + Sex + Error(SampleID)
DNPH1	ENSG00000112667	Inflammation	O43598	OID20744	NPC1	0.10941	0.0349525	0.0958832	Significant	0.809304	0.855526	NPX ~ NPC1 * Age_c + Sex + Error(SampleID)
GRN	ENSG00000030582	Neurology	P28799	OID21159	NPC1	0.107416	0.0350532	0.0960607	Significant	0.125878	0.211604	NPX ~ NPC1 * Age_c + Sex + Error(SampleID)
IL3RA	ENSG00000185291	Inflammation	P26951	OID20461	NPC1	0.117433	0.0351984	0.0963662	Significant	0.320061	0.440495	NPX ~ NPC1 * Age_c + Sex + Error(SampleID)
GET3	ENSG00000198356	Cardiometabolic_II	O43681	OID30303	NPC1	0.120388	0.0354285	0.0969035	Significant	0.914242	0.736063	NPX ~ NPC1 * Age_c + Sex + Error(SampleID)
IKBKG	ENSG00000269335	Inflammation	Q9Y6K9	OID20544	NPC1	0.0867349	0.0354824	0.0969581	Significant	-1.04124	-0.935993	NPX ~ NPC1 * Age_c + Sex + Error(SampleID)
CXCL10	ENSG00000169245	Inflammation	P02778	OID20697	NPC1	0.108723	0.0356889	0.0974295	Significant	0.718099	0.705266	NPX ~ NPC1 * Age_c + Sex + Error(SampleID)
TOP1	ENSG00000198900	Oncology_II	P11387	OID31449	NPC1	0.104432	0.0357304	0.0974497	Significant	-0.392927	-1.11277	NPX ~ NPC1 * Age_c + Sex + Error(SampleID)
GAL	ENSG00000069482	Inflammation	P22466	OID20727	NPC1	0.106947	0.0357857	0.0975076	Significant	-0.404873	-0.627879	NPX ~ NPC1 * Age_c + Sex + Error(SampleID)
FDX1	ENSG00000137714	Cardiometabolic_II	P10109	OID30078	NPC1	0.10866	0.0358838	0.0975891	Significant	1.32832	1.23375	NPX ~ NPC1 * Age_c + Sex + Error(SampleID)
PSMD5	ENSG00000095261	Neurology_II	Q16401	OID30918	NPC1	0.122813	0.0358594	0.0975891	Significant	0.499871	0.558889	NPX ~ NPC1 * Age_c + Sex + Error(SampleID)
FLT3	ENSG00000122025	Oncology	P36888	OID21272	Age_c	0.188689	0.0064297	0.0978477	Significant	0.239858	-0.0322842	NPX ~ NPC1 * Age_c + Sex + Error(SampleID)
AGR3	ENSG00000173467	Oncology	Q8TD06	OID21243	NPC1	0.116467	0.036075	0.0980157	Significant	0.581803	0.850555	NPX ~ NPC1 * Age_c + Sex + Error(SampleID)
SEC31A	ENSG00000138674	Cardiometabolic_II	O94979	OID30269	Age_c	0.178844	0.00655388	0.0992099	Significant	-0.470549	-0.0625497	NPX ~ NPC1 * Age_c + Sex + Error(SampleID)
FCER1A	ENSG00000179639	Neurology_II	P12319	OID30992	NPC1	0.108605	0.0365494	0.0992105	Significant	-0.28239	-0.294226	NPX ~ NPC1 * Age_c + Sex + Error(SampleID)
VSIG2	ENSG00000019102	Oncology_II	Q96IQ7	OID31371	Sex	0.255785	0.000743013	0.0994224	Significant	0.471073	-0.326197	NPX ~ NPC1 * Age_c + Sex + Error(SampleID)
WFDC2	ENSG00000101443	Oncology	Q14508	OID21505	Sex	0.25476	0.00076452	0.0994224	Significant	0.396224	-0.240446	NPX ~ NPC1 * Age_c + Sex + Error(SampleID)
CNTN3	ENSG00000113805	Neurology	Q9P232	OID21092	Age_c	0.174052	0.00665332	0.0996605	Significant	-0.271374	0.0403826	NPX ~ NPC1 * Age_c + Sex + Error(SampleID)
ENG	ENSG00000106991	Cardiometabolic	P17813	OID20287	Age_c	0.174185	0.0066304	0.0996605	Significant	0.124176	-0.0150262	NPX ~ NPC1 * Age_c + Sex + Error(SampleID)
SORCS2	ENSG00000184985	Oncology	Q96PQ0	OID21262	Sex	0.270888	0.00080889	0.100619	Non-significant	0.668384	-0.371887	NPX ~ NPC1 * Age_c + Sex + Error(SampleID)
SERPING1	ENSG00000149131	Inflammation_II	P05155	OID30777	NPC1	0.109639	0.0372971	0.101144	Non-significant	-0.283548	-0.225802	NPX ~ NPC1 * Age_c + Sex + Error(SampleID)
EHBP1	ENSG00000115504	Cardiometabolic_II	Q8NDI1	OID30302	NPC1	0.120802	0.0373422	0.101171	Non-significant	-0.864996	-0.718512	NPX ~ NPC1 * Age_c + Sex + Error(SampleID)
LRRC38	ENSG00000162494	Neurology_II	Q5VT99	OID30924	NPC1	0.116239	0.0374294	0.101311	Non-significant	-0.601881	-0.719464	NPX ~ NPC1 * Age_c + Sex + Error(SampleID)
KLF4	ENSG00000136826	Neurology_II	O43474	OID30808	NPC1	0.11904	0.0374735	0.101334	Non-significant	-1.14011	-0.917528	NPX ~ NPC1 * Age_c + Sex + Error(SampleID)
LAMP2	ENSG00000005893	Neurology	P13473	OID21035	Age_c	0.172862	0.00686187	0.102249	Non-significant	-0.154413	-0.0154803	NPX ~ NPC1 * Age_c + Sex + Error(SampleID)
IGF1R	ENSG00000140443	Oncology	P08069	OID21274	NPC1	0.110968	0.0379648	0.102566	Non-significant	0.209901	0.262706	NPX ~ NPC1 * Age_c + Sex + Error(SampleID)
GPI	ENSG00000105220	Inflammation_II	P06744	OID30680	NPC1	0.108606	0.038096	0.102823	Non-significant	-0.842948	-0.685341	NPX ~ NPC1 * Age_c + Sex + Error(SampleID)
VCAN	ENSG00000038427	Neurology	P13611	OID21026	NPC1	0.109178	0.0381965	0.102997	Non-significant	-0.36696	-0.244336	NPX ~ NPC1 * Age_c + Sex + Error(SampleID)
WFIKKN1	ENSG00000127578	Neurology	Q96NZ8	OID20939	NPC1	0.0968921	0.0383741	0.103379	Non-significant	0.494874	0.405754	NPX ~ NPC1 * Age_c + Sex + Error(SampleID)
PAXX	ENSG00000148362	Inflammation_II	Q9BUH6	OID30591	NPC1	0.105258	0.0384687	0.103536	Non-significant	0.452548	0.488593	NPX ~ NPC1 * Age_c + Sex + Error(SampleID)
KLB	ENSG00000134962	Neurology	Q86Z14	OID20888	Age_c	0.189836	0.00702911	0.103661	Non-significant	0.0689611	-0.0781229	NPX ~ NPC1 * Age_c + Sex + Error(SampleID)
LRP2	ENSG00000081479	Neurology_II	P98164	OID30960	Age_c	0.189951	0.00700996	0.103661	Non-significant	0.601164	0.0592929	NPX ~ NPC1 * Age_c + Sex + Error(SampleID)
FMR1	ENSG00000102081	Oncology	Q06787	OID21233	NPC1	0.11328	0.0387184	0.104013	Non-significant	-1.47744	-1.53233	NPX ~ NPC1 * Age_c + Sex + Error(SampleID)
S100G	ENSG00000169906	Neurology_II	P29377	OID31051	NPC1	0.107301	0.0387032	0.104013	Non-significant	0.761942	0.675209	NPX ~ NPC1 * Age_c + Sex + Error(SampleID)
SERPINA9	ENSG00000170054	Oncology	Q86WD7	OID21284	NPC1:Age_c	0.243272	0.00142079	0.104228	Non-significant	0.00888591	0.101411	NPX ~ NPC1 * Age_c + Sex + Error(SampleID)
BLOC1S3	ENSG00000189114	Neurology_II	Q6QNY0	OID31106	NPC1	0.107741	0.0389672	0.104583	Non-significant	-0.440709	-0.357165	NPX ~ NPC1 * Age_c + Sex + Error(SampleID)
CENPF	ENSG00000117724	Oncology_II	P49454	OID31329	NPC1	0.110423	0.0391767	0.105046	Non-significant	1.06832	1.07278	NPX ~ NPC1 * Age_c + Sex + Error(SampleID)
AKR1C4	ENSG00000198610	Cardiometabolic	P17516	OID20062	NPC1	0.122301	0.0392534	0.105154	Non-significant	0.8098	0.986883	NPX ~ NPC1 * Age_c + Sex + Error(SampleID)
CYTH3	ENSG00000008256	Oncology_II	O43739	OID31208	NPC1	0.103328	0.039293	0.105161	Non-significant	0.975988	1.12763	NPX ~ NPC1 * Age_c + Sex + Error(SampleID)
FOXO3	ENSG00000118689	Oncology	O43524	OID21271	NPC1	0.112317	0.0396365	0.105882	Non-significant	-1.10014	-1.37186	NPX ~ NPC1 * Age_c + Sex + Error(SampleID)
TTR	ENSG00000118271	Inflammation_II	P02766	OID30782	NPC1	0.10049	0.0396035	0.105882	Non-significant	-0.0679267	-0.185194	NPX ~ NPC1 * Age_c + Sex + Error(SampleID)
DTD1	ENSG00000125821	Inflammation_II	Q8TEA8	OID30580	NPC1	0.106645	0.0397633	0.106122	Non-significant	-0.977108	-0.815434	NPX ~ NPC1 * Age_c + Sex + Error(SampleID)
SCGB3A1	ENSG00000161055	Inflammation_II	Q96QR1	OID30577	NPC1	0.107497	0.0398054	0.106135	Non-significant	-0.296157	-0.262222	NPX ~ NPC1 * Age_c + Sex + Error(SampleID)
KIF22	ENSG00000079616	Cardiometabolic_II	Q14807	OID30175	NPC1	0.107341	0.039849	0.106153	Non-significant	-0.919129	-0.875404	NPX ~ NPC1 * Age_c + Sex + Error(SampleID)
DENR	ENSG00000139726	Inflammation_II	O43583	OID30493	NPC1	0.102673	0.0401596	0.106781	Non-significant	0.711016	0.889133	NPX ~ NPC1 * Age_c + Sex + Error(SampleID)
ARID4B	ENSG00000054267	Neurology	Q4LE39	OID20803	NPC1	0.117031	0.040124	0.106781	Non-significant	-0.733946	-0.677362	NPX ~ NPC1 * Age_c + Sex + Error(SampleID)
ERC2	ENSG00000187672	Neurology_II	O15083	OID30880	NPC1	0.109089	0.0402109	0.106818	Non-significant	0.893042	0.760722	NPX ~ NPC1 * Age_c + Sex + Error(SampleID)
TAB2	ENSG00000055208	Oncology_II	Q9NYJ8	OID31319	NPC1	0.09738	0.0403606	0.107117	Non-significant	-1.21425	-0.970571	NPX ~ NPC1 * Age_c + Sex + Error(SampleID)
IGDCC3	ENSG00000174498	Neurology_II	Q8IVU1	OID30862	NPC1	0.104476	0.040625	0.107718	Non-significant	1.06589	1.00014	NPX ~ NPC1 * Age_c + Sex + Error(SampleID)
SPAG1	ENSG00000104450	Neurology_II	Q07617	OID30979	Age_c	0.170241	0.00734368	0.107745	Non-significant	-0.525962	-0.0492598	NPX ~ NPC1 * Age_c + Sex + Error(SampleID)
FETUB	ENSG00000090512	Cardiometabolic	Q9UGM5	OID20404	NPC1	0.103489	0.0406797	0.107764	Non-significant	-0.253678	-0.217714	NPX ~ NPC1 * Age_c + Sex + Error(SampleID)
RRM2B	ENSG00000048392	Oncology	Q7LG56	OID21174	NPC1	0.111393	0.0407504	0.107851	Non-significant	0.351736	0.504773	NPX ~ NPC1 * Age_c + Sex + Error(SampleID)
CTSV	ENSG00000136943	Oncology	O60911	OID21405	NPC1	0.116209	0.040872	0.108073	Non-significant	-0.202481	-0.232999	NPX ~ NPC1 * Age_c + Sex + Error(SampleID)
LTA	ENSG00000226979	Inflammation	P01374	OID20586	NPC1	0.125242	0.0410004	0.108312	Non-significant	0.18579	0.231448	NPX ~ NPC1 * Age_c + Sex + Error(SampleID)
HDDC2	ENSG00000111906	Oncology_II	Q7Z4H3	OID31447	NPC1	0.103099	0.0411043	0.108444	Non-significant	0.54186	0.539496	NPX ~ NPC1 * Age_c + Sex + Error(SampleID)
DDR1	ENSG00000204580	Neurology	Q08345	OID21009	NPC1	0.103406	0.0411261	0.108444	Non-significant	0.138456	0.18289	NPX ~ NPC1 * Age_c + Sex + Error(SampleID)
CCL22	ENSG00000102962	Inflammation	O00626	OID20765	Age_c	0.169634	0.0074599	0.108892	Non-significant	-0.231741	-0.0385992	NPX ~ NPC1 * Age_c + Sex + Error(SampleID)
ITIH3	ENSG00000162267	Cardiometabolic	Q06033	OID20352	NPC1:Age_c	0.229658	0.00152422	0.10902	Non-significant	0.392279	0.0470381	NPX ~ NPC1 * Age_c + Sex + Error(SampleID)
IST1	ENSG00000182149	Oncology_II	P53990	OID31497	NPC1	0.105475	0.041578	0.109535	Non-significant	-1.91069	-1.44421	NPX ~ NPC1 * Age_c + Sex + Error(SampleID)
ST8SIA1	ENSG00000111728	Inflammation_II	Q92185	OID30442	NPC1	0.104572	0.0416198	0.109544	Non-significant	-0.599842	-0.506495	NPX ~ NPC1 * Age_c + Sex + Error(SampleID)
KRT19	ENSG00000171345	Inflammation	P08727	OID20596	NPC1	0.101659	0.0418016	0.10982	Non-significant	0.552297	0.45369	NPX ~ NPC1 * Age_c + Sex + Error(SampleID)
AMDHD2	ENSG00000162066	Cardiometabolic_II	Q9Y303	OID30366	NPC1	0.10272	0.0417896	0.10982	Non-significant	0.331167	0.315385	NPX ~ NPC1 * Age_c + Sex + Error(SampleID)
SHD	ENSG00000105251	Cardiometabolic_II	Q96IW2	OID30098	NPC1	0.10344	0.0419969	0.110159	Non-significant	1.37071	1.37933	NPX ~ NPC1 * Age_c + Sex + Error(SampleID)
NUB1	ENSG00000013374	Inflammation	Q9Y5A7	OID20510	NPC1	0.0838696	0.0420077	0.110159	Non-significant	-0.925693	-0.868659	NPX ~ NPC1 * Age_c + Sex + Error(SampleID)
FCRL2	ENSG00000132704	Inflammation	Q96LA5	OID20639	NPC1	0.10658	0.0421485	0.110427	Non-significant	0.405695	0.383646	NPX ~ NPC1 * Age_c + Sex + Error(SampleID)
CENPJ	ENSG00000151849	Oncology_II	Q9HC77	OID31314	NPC1	0.102007	0.0423082	0.110643	Non-significant	-1.71778	-1.71335	NPX ~ NPC1 * Age_c + Sex + Error(SampleID)
AP2B1	ENSG00000006125	Neurology_II	P63010	OID30949	NPC1	0.112013	0.0422906	0.110643	Non-significant	1.01491	0.995161	NPX ~ NPC1 * Age_c + Sex + Error(SampleID)
PLA2G7	ENSG00000146070	Neurology	Q13093	OID21105	NPC1:Age_c	0.22797	0.00159561	0.111343	Non-significant	1.9879	-0.0267664	NPX ~ NPC1 * Age_c + Sex + Error(SampleID)
BLMH	ENSG00000108578	Cardiometabolic	Q13867	OID20336	Age_c	0.168216	0.00773832	0.111868	Non-significant	0.0206267	-0.0367403	NPX ~ NPC1 * Age_c + Sex + Error(SampleID)
GRN	ENSG00000030582	Neurology	P28799	OID21159	Age_c	0.168198	0.00774202	0.111868	Non-significant	0.125878	-0.0242007	NPX ~ NPC1 * Age_c + Sex + Error(SampleID)
PDE1C	ENSG00000154678	Oncology_II	Q14123	OID31201	NPC1	0.0996863	0.0428812	0.112039	Non-significant	0.42932	0.658765	NPX ~ NPC1 * Age_c + Sex + Error(SampleID)
EPB41L5	ENSG00000115109	Neurology_II	Q9HCM4	OID30886	NPC1	0.115801	0.0430913	0.112386	Non-significant	0.682205	0.913141	NPX ~ NPC1 * Age_c + Sex + Error(SampleID)
IGF2BP3	ENSG00000136231	Cardiometabolic_II	O00425	OID30112	NPC1	0.104041	0.0430925	0.112386	Non-significant	-1.21639	-0.83143	NPX ~ NPC1 * Age_c + Sex + Error(SampleID)
DPP10	ENSG00000175497	Inflammation	Q8N608	OID20527	Sex	0.258704	0.000945579	0.112721	Non-significant	0.716784	-0.291655	NPX ~ NPC1 * Age_c + Sex + Error(SampleID)
SPOCK1	ENSG00000152377	Neurology	Q08629	OID20924	NPC1	0.102151	0.0433304	0.112904	Non-significant	0.295216	0.236697	NPX ~ NPC1 * Age_c + Sex + Error(SampleID)
BST2	ENSG00000130303	Neurology	Q10589	OID21029	NPC1	0.101812	0.0434088	0.113005	Non-significant	0.631923	0.748229	NPX ~ NPC1 * Age_c + Sex + Error(SampleID)
CHP1	ENSG00000187446	Neurology_II	Q99653	OID30869	NPC1:Age_c	0.230969	0.00169635	0.113096	Non-significant	0.623857	0.208151	NPX ~ NPC1 * Age_c + Sex + Error(SampleID)
BMP10	ENSG00000163217	Inflammation_II	O95393	OID30575	NPC1:Age_c	0.225634	0.0016998	0.113096	Non-significant	0.220201	0.0387111	NPX ~ NPC1 * Age_c + Sex + Error(SampleID)
HSPB1	ENSG00000106211	Cardiometabolic	P04792	OID20230	NPC1	0.103514	0.0435346	0.113214	Non-significant	-1.3426	-1.08316	NPX ~ NPC1 * Age_c + Sex + Error(SampleID)
TPP1	ENSG00000166340	Inflammation	O14773	OID20750	NPC1	0.101123	0.0435682	0.113214	Non-significant	-0.379229	-0.323515	NPX ~ NPC1 * Age_c + Sex + Error(SampleID)
TNFAIP8L2	ENSG00000163154	Inflammation_II	Q6P589	OID30629	NPC1	0.103222	0.0436725	0.113382	Non-significant	-0.594215	-0.506556	NPX ~ NPC1 * Age_c + Sex + Error(SampleID)
CDHR2	ENSG00000074276	Oncology	Q9BYE9	OID21282	Sex	0.254031	0.00107039	0.113422	Non-significant	1.0074	0.514081	NPX ~ NPC1 * Age_c + Sex + Error(SampleID)
OMG	ENSG00000126861	Oncology	P23515	OID21352	Sex	0.254094	0.00106859	0.113422	Non-significant	0.63178	-0.461404	NPX ~ NPC1 * Age_c + Sex + Error(SampleID)
SCG3	ENSG00000104112	Inflammation	Q8WXD2	OID20728	Sex	0.243092	0.00105589	0.113422	Non-significant	0.40279	-0.297705	NPX ~ NPC1 * Age_c + Sex + Error(SampleID)
THOP1	ENSG00000172009	Cardiometabolic	P52888	OID20194	NPC1	0.1001	0.0437604	0.113507	Non-significant	0.340778	0.380186	NPX ~ NPC1 * Age_c + Sex + Error(SampleID)
MPHOSPH8	ENSG00000196199	Cardiometabolic	Q99549	OID20092	Age_c	0.200075	0.00799347	0.114347	Non-significant	-0.593862	-0.0838575	NPX ~ NPC1 * Age_c + Sex + Error(SampleID)
THBS4	ENSG00000113296	Cardiometabolic	P35443	OID20368	Age_c	0.166978	0.00798995	0.114347	Non-significant	0.14439	-0.0625192	NPX ~ NPC1 * Age_c + Sex + Error(SampleID)
MMP12	ENSG00000262406	Oncology	P39900	OID21439	Age_c	0.170408	0.00811511	0.114652	Non-significant	1.15166	-0.0597283	NPX ~ NPC1 * Age_c + Sex + Error(SampleID)
ANGPTL4	ENSG00000167772	Inflammation	Q9BY76	OID20703	Age_c	0.166494	0.00809029	0.114652	Non-significant	0.411812	0.0400957	NPX ~ NPC1 * Age_c + Sex + Error(SampleID)
TGFBR2	ENSG00000163513	Oncology	P37173	OID21493	Age_c	0.16628	0.00813503	0.114652	Non-significant	0.119934	0.0229667	NPX ~ NPC1 * Age_c + Sex + Error(SampleID)
LIF	ENSG00000128342	Neurology	P15018	OID20824	Age_c	0.183149	0.00823461	0.114695	Non-significant	-1.60765	-0.0930822	NPX ~ NPC1 * Age_c + Sex + Error(SampleID)
PTK7	ENSG00000112655	Neurology	Q13308	OID20880	Age_c	0.18329	0.00820715	0.114695	Non-significant	0.337817	-0.0423665	NPX ~ NPC1 * Age_c + Sex + Error(SampleID)
TNFSF13B	ENSG00000102524	Cardiometabolic	Q9Y275	OID20272	Age_c	0.16553	0.00829413	0.114695	Non-significant	0.0652508	-0.0303904	NPX ~ NPC1 * Age_c + Sex + Error(SampleID)
CBLN4	ENSG00000054803	Oncology	Q9NTU7	OID21386	Age_c	0.169524	0.00829842	0.114695	Non-significant	-0.0186583	-0.0188722	NPX ~ NPC1 * Age_c + Sex + Error(SampleID)
BLNK	ENSG00000095585	Inflammation_II	Q8WV28	OID30541	NPC1	0.10064	0.044395	0.115049	Non-significant	0.493014	0.519914	NPX ~ NPC1 * Age_c + Sex + Error(SampleID)
PPCDC	ENSG00000138621	Neurology	Q96CD2	OID21027	NPC1	0.100265	0.0445035	0.115226	Non-significant	0.606059	0.566097	NPX ~ NPC1 * Age_c + Sex + Error(SampleID)
FCRL5	ENSG00000143297	Neurology	Q96RD9	OID21111	Age_c	0.165113	0.00838381	0.115318	Non-significant	0.542117	0.0540445	NPX ~ NPC1 * Age_c + Sex + Error(SampleID)
KLKB1	ENSG00000164344	Inflammation_II	P03952	OID30760	NPC1	0.101713	0.0447071	0.115648	Non-significant	-0.287114	-0.263306	NPX ~ NPC1 * Age_c + Sex + Error(SampleID)
CRNN	ENSG00000143536	Oncology	Q9UBG3	OID21427	NPC1:Age_c	0.229157	0.00177978	0.115726	Non-significant	0.02647	0.087954	NPX ~ NPC1 * Age_c + Sex + Error(SampleID)
IL22	ENSG00000127318	Oncology_II	Q9GZX6	OID31407	NPC1	0.0998217	0.0449837	0.116178	Non-significant	0.643882	0.754212	NPX ~ NPC1 * Age_c + Sex + Error(SampleID)
REG3G	ENSG00000143954	Oncology_II	Q6UW15	OID31408	NPC1	0.0984476	0.0449931	0.116178	Non-significant	0.360947	0.465181	NPX ~ NPC1 * Age_c + Sex + Error(SampleID)
RILP	ENSG00000167705	Oncology	Q96NA2	OID21436	NPC1	0.0997062	0.0450435	0.116203	Non-significant	1.20036	1.0895	NPX ~ NPC1 * Age_c + Sex + Error(SampleID)
PSME2	ENSG00000100911	Neurology	Q9UL46	OID20989	NPC1	0.100728	0.0451134	0.116279	Non-significant	0.632454	0.602532	NPX ~ NPC1 * Age_c + Sex + Error(SampleID)
BCAT1	ENSG00000060982	Cardiometabolic_II	P54687	OID30312	Age_c	0.16849	0.00851774	0.116563	Non-significant	0.385438	-0.0579613	NPX ~ NPC1 * Age_c + Sex + Error(SampleID)
CLUL1	ENSG00000079101	Cardiometabolic	Q15846	OID20198	Age_c	0.164169	0.00859042	0.116563	Non-significant	-0.0199525	-0.0449692	NPX ~ NPC1 * Age_c + Sex + Error(SampleID)
OPTC	ENSG00000188770	Oncology	Q9UBM4	OID21362	Age_c	0.172116	0.00863734	0.116563	Non-significant	0.418969	-0.0416237	NPX ~ NPC1 * Age_c + Sex + Error(SampleID)
OMD	ENSG00000127083	Inflammation	Q99983	OID20725	Age_c	0.164	0.00862786	0.116563	Non-significant	-0.219145	-0.0286035	NPX ~ NPC1 * Age_c + Sex + Error(SampleID)
ADGRD1	ENSG00000111452	Inflammation_II	Q6QNK2	OID30588	NPC1	0.0996262	0.0452911	0.116632	Non-significant	0.316835	0.417983	NPX ~ NPC1 * Age_c + Sex + Error(SampleID)
NRCAM	ENSG00000091129	Cardiometabolic	Q92823	OID20229	NPC1:Age_c	0.222682	0.00184084	0.117036	Non-significant	0.397193	0.0295302	NPX ~ NPC1 * Age_c + Sex + Error(SampleID)
DEFB103A_DEFB103B		Inflammation_II	P81534	OID30534	Age_c	0.163345	0.00877467	0.11731	Non-significant	0.300827	0.0683615	NPX ~ NPC1 * Age_c + Sex + Error(SampleID)
RNASE4	ENSG00000258818	Inflammation_II	P34096	OID30705	Age_c	0.16341	0.00876	0.11731	Non-significant	0.116783	0.0167803	NPX ~ NPC1 * Age_c + Sex + Error(SampleID)
IMPACT	ENSG00000154059	Neurology_II	Q9P2X3	OID31112	NPC1	0.0986219	0.0458957	0.118024	Non-significant	0.879988	0.864082	NPX ~ NPC1 * Age_c + Sex + Error(SampleID)
PARP1	ENSG00000143799	Inflammation	P09874	OID20500	NPC1	0.0796769	0.0459144	0.118024	Non-significant	-0.714449	-0.709888	NPX ~ NPC1 * Age_c + Sex + Error(SampleID)
HDAC9	ENSG00000048052	Neurology_II	Q9UKV0	OID30832	Age_c	0.166573	0.00893966	0.11896	Non-significant	1.27427	-0.221307	NPX ~ NPC1 * Age_c + Sex + Error(SampleID)
BTN3A2	ENSG00000186470	Inflammation	P78410	OID20540	NPC1	0.0781708	0.0464995	0.119421	Non-significant	-0.490646	-0.372731	NPX ~ NPC1 * Age_c + Sex + Error(SampleID)
HIF1A	ENSG00000100644	Inflammation_II	Q16665	OID30425	NPC1	0.100349	0.0466284	0.119645	Non-significant	-0.928767	-0.686096	NPX ~ NPC1 * Age_c + Sex + Error(SampleID)
NELL2	ENSG00000184613	Inflammation	Q99435	OID20706	NPC1	0.0946103	0.0466719	0.119649	Non-significant	0.0336325	0.309704	NPX ~ NPC1 * Age_c + Sex + Error(SampleID)
SEMA3G	ENSG00000010319	Inflammation_II	Q9NS98	OID30599	NPC1	0.0954464	0.0467403	0.119717	Non-significant	0.164432	0.250325	NPX ~ NPC1 * Age_c + Sex + Error(SampleID)
RGCC	ENSG00000102760	Neurology_II	Q9H4X1	OID31060	NPC1	0.0991424	0.0469543	0.120158	Non-significant	-0.560368	-0.499787	NPX ~ NPC1 * Age_c + Sex + Error(SampleID)
PNMA1	ENSG00000176903	Cardiometabolic_II	Q8ND90	OID30194	NPC1	0.100679	0.0470355	0.120258	Non-significant	-0.749043	-0.67366	NPX ~ NPC1 * Age_c + Sex + Error(SampleID)
SWAP70	ENSG00000133789	Oncology_II	Q9UH65	OID31477	NPC1	0.0964659	0.0471611	0.120471	Non-significant	0.343714	0.47871	NPX ~ NPC1 * Age_c + Sex + Error(SampleID)
HS6ST2	ENSG00000171004	Inflammation_II	Q96MM7	OID30481	NPC1	0.0994996	0.0472229	0.120522	Non-significant	0.415859	0.362888	NPX ~ NPC1 * Age_c + Sex + Error(SampleID)
KIRREL2	ENSG00000126259	Neurology	Q6UWL6	OID20873	Age_c	0.178178	0.00925837	0.122631	Non-significant	0.247794	-0.0503978	NPX ~ NPC1 * Age_c + Sex + Error(SampleID)
AZI2	ENSG00000163512	Neurology_II	Q9H6S1	OID31056	NPC1	0.0998365	0.0480995	0.122649	Non-significant	-0.874904	-0.670526	NPX ~ NPC1 * Age_c + Sex + Error(SampleID)
HGF	ENSG00000019991	Inflammation	P14210	OID20656	NPC1	0.101336	0.0482142	0.122832	Non-significant	-0.232432	-0.288077	NPX ~ NPC1 * Age_c + Sex + Error(SampleID)
ERBB3	ENSG00000065361	Inflammation	P21860	OID20705	NPC1	0.0933633	0.0483081	0.122962	Non-significant	0.0561567	0.151395	NPX ~ NPC1 * Age_c + Sex + Error(SampleID)
CCN3	ENSG00000136999	Cardiometabolic	P48745	OID20299	Age_c	0.160786	0.00937213	0.123565	Non-significant	-0.171687	-0.0547362	NPX ~ NPC1 * Age_c + Sex + Error(SampleID)
SNRPB2	ENSG00000125870	Neurology_II	P08579	OID31132	NPC1	0.0986704	0.0486683	0.123659	Non-significant	-1.38401	-1.13234	NPX ~ NPC1 * Age_c + Sex + Error(SampleID)
ILKAP	ENSG00000132323	Neurology	Q9H0C8	OID20855	NPC1	0.108596	0.0486632	0.123659	Non-significant	-0.971449	-0.871584	NPX ~ NPC1 * Age_c + Sex + Error(SampleID)
CRTAC1	ENSG00000095713	Cardiometabolic	Q9NQ79	OID20279	NPC1:Age_c	0.219635	0.0019983	0.124286	Non-significant	-0.293561	0.0259804	NPX ~ NPC1 * Age_c + Sex + Error(SampleID)
FDX2	ENSG00000267673	Cardiometabolic_II	Q6P4F2	OID30147	NPC1	0.0948867	0.0490026	0.124398	Non-significant	0.858989	1.04514	NPX ~ NPC1 * Age_c + Sex + Error(SampleID)
PKLR	ENSG00000143627	Inflammation	P30613	OID20682	NPC1	0.0960295	0.0491307	0.124586	Non-significant	0.949329	0.920299	NPX ~ NPC1 * Age_c + Sex + Error(SampleID)
SCARF2	ENSG00000244486	Neurology	Q96GP6	OID21048	NPC1	0.0949047	0.0491638	0.124586	Non-significant	0.233205	0.272737	NPX ~ NPC1 * Age_c + Sex + Error(SampleID)
BMPER	ENSG00000164619	Inflammation_II	Q8N8U9	OID30615	NPC1	0.0977702	0.0493105	0.124847	Non-significant	0.212889	0.17	NPX ~ NPC1 * Age_c + Sex + Error(SampleID)
KLK4	ENSG00000167749	Oncology	Q9Y5K2	OID21391	NPC1:Age_c	0.221726	0.00216533	0.124989	Non-significant	0.0015037	0.141965	NPX ~ NPC1 * Age_c + Sex + Error(SampleID)
KLB	ENSG00000134962	Neurology	Q86Z14	OID20888	NPC1:Age_c	0.239603	0.00210672	0.124989	Non-significant	0.0689611	0.0906164	NPX ~ NPC1 * Age_c + Sex + Error(SampleID)
SPAG1	ENSG00000104450	Neurology_II	Q07617	OID30979	NPC1:Age_c	0.215429	0.0022371	0.124989	Non-significant	-0.525962	0.0569487	NPX ~ NPC1 * Age_c + Sex + Error(SampleID)
ENDOU	ENSG00000111405	Oncology_II	P21128	OID31498	NPC1:Age_c	0.218396	0.00206598	0.124989	Non-significant	-0.178595	-0.0413056	NPX ~ NPC1 * Age_c + Sex + Error(SampleID)
SPINK1	ENSG00000164266	Neurology	P00995	OID21097	NPC1:Age_c	0.214856	0.00227174	0.124989	Non-significant	0.184062	0.0391567	NPX ~ NPC1 * Age_c + Sex + Error(SampleID)
GDF2	ENSG00000263761	Cardiometabolic	Q9UK05	OID20202	NPC1:Age_c	0.215914	0.00220822	0.124989	Non-significant	-0.0690783	0.0388176	NPX ~ NPC1 * Age_c + Sex + Error(SampleID)
FGL1	ENSG00000104760	Inflammation_II	Q08830	OID30702	NPC1	0.0973105	0.0495492	0.125341	Non-significant	-0.806043	-0.664885	NPX ~ NPC1 * Age_c + Sex + Error(SampleID)
GCG	ENSG00000115263	Oncology	P01275	OID21263	Age_c	0.172117	0.00960079	0.125681	Non-significant	-0.11054	-0.101524	NPX ~ NPC1 * Age_c + Sex + Error(SampleID)
NPDC1	ENSG00000107281	Cardiometabolic	Q9NQX5	OID20205	Age_c	0.159769	0.00962042	0.125681	Non-significant	0.538874	-0.0335326	NPX ~ NPC1 * Age_c + Sex + Error(SampleID)
CD72	ENSG00000137101	Inflammation_II	P21854	OID30641	Age_c	0.159554	0.00967391	0.125805	Non-significant	1.342	-0.039294	NPX ~ NPC1 * Age_c + Sex + Error(SampleID)
PGR	ENSG00000082175	Inflammation_II	P06401	OID30460	NPC1	0.0962083	0.0500703	0.125831	Non-significant	-1.10965	-0.996681	NPX ~ NPC1 * Age_c + Sex + Error(SampleID)
TMPRSS15	ENSG00000154646	Oncology	P98073	OID21364	NPC1	0.0995983	0.0500024	0.125831	Non-significant	0.550335	0.647454	NPX ~ NPC1 * Age_c + Sex + Error(SampleID)
UHRF2	ENSG00000147854	Cardiometabolic_II	Q96PU4	OID30171	NPC1	0.0954038	0.0500238	0.125831	Non-significant	-0.43602	-0.641608	NPX ~ NPC1 * Age_c + Sex + Error(SampleID)
TSPYL1	ENSG00000189241	Inflammation_II	Q9H0U9	OID30512	NPC1	0.09796	0.0498452	0.125831	Non-significant	-0.703387	-0.570063	NPX ~ NPC1 * Age_c + Sex + Error(SampleID)
KIRREL2	ENSG00000126259	Neurology	Q6UWL6	OID20873	NPC1	0.104905	0.0500488	0.125831	Non-significant	0.247794	0.421901	NPX ~ NPC1 * Age_c + Sex + Error(SampleID)
SERPINI2	ENSG00000114204	Oncology_II	O75830	OID31504	NPC1	0.0945766	0.0500947	0.125831	Non-significant	0.403944	0.366026	NPX ~ NPC1 * Age_c + Sex + Error(SampleID)
SOD2	ENSG00000291237	Neurology	P04179	OID21114	NPC1	0.0967006	0.0499167	0.125831	Non-significant	0.261346	0.294286	NPX ~ NPC1 * Age_c + Sex + Error(SampleID)
PDIA4	ENSG00000155660	Cardiometabolic_II	P13667	OID30375	NPC1	0.0977393	0.0498984	0.125831	Non-significant	-0.375376	-0.291435	NPX ~ NPC1 * Age_c + Sex + Error(SampleID)
CCL23	ENSG00000274736	Inflammation	P55773	OID20693	NPC1	0.0964795	0.0501996	0.125983	Non-significant	0.24346	0.242563	NPX ~ NPC1 * Age_c + Sex + Error(SampleID)
CETN2	ENSG00000147400	Neurology	P41208	OID20836	NPC1	0.106731	0.0502468	0.125991	Non-significant	-0.962469	-0.978048	NPX ~ NPC1 * Age_c + Sex + Error(SampleID)
EIF5A	ENSG00000132507	Inflammation	P63241	OID20423	NPC1	0.102208	0.0503855	0.126229	Non-significant	-0.317113	-0.467545	NPX ~ NPC1 * Age_c + Sex + Error(SampleID)
FGF23	ENSG00000118972	Oncology	Q9GZV9	OID21411	Age_c	0.163093	0.00975817	0.126326	Non-significant	0.781181	-0.0518482	NPX ~ NPC1 * Age_c + Sex + Error(SampleID)
APLP1	ENSG00000105290	Cardiometabolic	P51693	OID20164	Sex	0.237302	0.00123763	0.126459	Non-significant	0.588352	-0.374903	NPX ~ NPC1 * Age_c + Sex + Error(SampleID)
APOA2	ENSG00000158874	Inflammation_II	P02652	OID30686	NPC1	0.0948911	0.0512935	0.128391	Non-significant	0.530294	0.602168	NPX ~ NPC1 * Age_c + Sex + Error(SampleID)
KRT5	ENSG00000186081	Neurology	P13647	OID20860	NPC1	0.105932	0.0515327	0.128877	Non-significant	-0.655205	-0.426899	NPX ~ NPC1 * Age_c + Sex + Error(SampleID)
AAMDC	ENSG00000087884	Cardiometabolic_II	Q9H7C9	OID30236	NPC1	0.0976563	0.0516072	0.12895	Non-significant	-0.731296	-0.580625	NPX ~ NPC1 * Age_c + Sex + Error(SampleID)
PFDN2	ENSG00000143256	Neurology	Q9UHV9	OID20892	NPC1	0.105744	0.0520633	0.129977	Non-significant	-0.455013	-0.367206	NPX ~ NPC1 * Age_c + Sex + Error(SampleID)
PTX3	ENSG00000163661	Inflammation	P26022	OID20570	NPC1	0.0865958	0.0521423	0.130014	Non-significant	-0.35007	-0.313106	NPX ~ NPC1 * Age_c + Sex + Error(SampleID)
CPOX	ENSG00000080819	Inflammation_II	P36551	OID30495	NPC1	0.0942946	0.0521693	0.130014	Non-significant	0.280648	0.295634	NPX ~ NPC1 * Age_c + Sex + Error(SampleID)
SCGB3A2	ENSG00000164265	Inflammation	Q96PL1	OID20723	NPC1	0.0914243	0.0523851	0.130438	Non-significant	0.309744	0.612562	NPX ~ NPC1 * Age_c + Sex + Error(SampleID)
MAPT	ENSG00000186868	Neurology	P10636	OID20830	NPC1	0.102677	0.0528116	0.131075	Non-significant	1.33453	1.95663	NPX ~ NPC1 * Age_c + Sex + Error(SampleID)
OBP2B	ENSG00000171102	Neurology	Q9NPH6	OID20980	NPC1	0.103204	0.0528242	0.131075	Non-significant	-0.481557	-0.631122	NPX ~ NPC1 * Age_c + Sex + Error(SampleID)
LTBP3	ENSG00000168056	Oncology	Q9NS15	OID21191	NPC1	0.100157	0.0527783	0.131075	Non-significant	0.424872	0.415806	NPX ~ NPC1 * Age_c + Sex + Error(SampleID)
CNTN2	ENSG00000184144	Oncology	Q02246	OID21426	NPC1	0.101437	0.0527532	0.131075	Non-significant	0.306476	0.359196	NPX ~ NPC1 * Age_c + Sex + Error(SampleID)
GID8	ENSG00000101193	Neurology_II	Q9NWU2	OID31041	NPC1	0.0930203	0.053054	0.131418	Non-significant	0.613605	0.619316	NPX ~ NPC1 * Age_c + Sex + Error(SampleID)
IGSF3	ENSG00000143061	Oncology	O75054	OID21312	NPC1	0.0975769	0.0530386	0.131418	Non-significant	0.299216	0.430291	NPX ~ NPC1 * Age_c + Sex + Error(SampleID)
IGHMBP2	ENSG00000132740	Cardiometabolic_II	P38935	OID30123	NPC1	0.094197	0.0533835	0.132119	Non-significant	-1.22455	-1.07877	NPX ~ NPC1 * Age_c + Sex + Error(SampleID)
BNIP3L	ENSG00000104765	Inflammation_II	O60238	OID30525	NPC1	0.0953145	0.0534477	0.132164	Non-significant	-0.861249	-0.677983	NPX ~ NPC1 * Age_c + Sex + Error(SampleID)
REG1A	ENSG00000115386	Cardiometabolic	P05451	OID20415	NPC1	0.0908402	0.0535519	0.132308	Non-significant	0.253913	0.348569	NPX ~ NPC1 * Age_c + Sex + Error(SampleID)
LMOD1	ENSG00000163431	Neurology_II	P29536	OID31014	Age_c	0.157222	0.0102711	0.132368	Non-significant	0.26266	0.0435361	NPX ~ NPC1 * Age_c + Sex + Error(SampleID)
COPB2	ENSG00000184432	Cardiometabolic_II	P35606	OID30173	NPC1	0.0939124	0.0537033	0.132567	Non-significant	-1.68449	-1.47177	NPX ~ NPC1 * Age_c + Sex + Error(SampleID)
SARG		Cardiometabolic_II	Q9BW04	OID30331	NPC1	0.102687	0.0538147	0.132727	Non-significant	-0.71315	-0.749365	NPX ~ NPC1 * Age_c + Sex + Error(SampleID)
SORD	ENSG00000140263	Oncology	Q00796	OID21453	NPC1	0.0936234	0.054022	0.133025	Non-significant	0.692692	0.714171	NPX ~ NPC1 * Age_c + Sex + Error(SampleID)
NOS2	ENSG00000007171	Cardiometabolic_II	P35228	OID30087	NPC1	0.0919823	0.0540284	0.133025	Non-significant	0.418642	0.505826	NPX ~ NPC1 * Age_c + Sex + Error(SampleID)
BSND	ENSG00000162399	Oncology_II	Q8WZ55	OID31184	NPC1	0.0914411	0.0544318	0.13374	Non-significant	0.794606	1.08984	NPX ~ NPC1 * Age_c + Sex + Error(SampleID)
NPTX1	ENSG00000171246	Neurology	Q15818	OID21074	NPC1	0.0918485	0.054459	0.13374	Non-significant	0.319503	0.375226	NPX ~ NPC1 * Age_c + Sex + Error(SampleID)
IL17D	ENSG00000172458	Inflammation	Q8TAD2	OID20481	NPC1	0.0989911	0.054388	0.13374	Non-significant	0.402225	0.310415	NPX ~ NPC1 * Age_c + Sex + Error(SampleID)
KCNIP4	ENSG00000185774	Neurology	Q6PIL6	OID20813	NPC1:Age_c	0.232167	0.00253082	0.134461	Non-significant	0.660289	0.126797	NPX ~ NPC1 * Age_c + Sex + Error(SampleID)
SCRG1	ENSG00000164106	Cardiometabolic_II	O75711	OID30333	NPC1:Age_c	0.215672	0.00253788	0.134461	Non-significant	-0.0231274	0.0654208	NPX ~ NPC1 * Age_c + Sex + Error(SampleID)
CGREF1	ENSG00000138028	Cardiometabolic	Q99674	OID20152	Age_c	0.156421	0.0104844	0.13451	Non-significant	-0.0278008	-0.0492214	NPX ~ NPC1 * Age_c + Sex + Error(SampleID)
CPA2	ENSG00000158516	Neurology	P48052	OID21060	NPC1:Age_c	0.205283	0.0029324	0.134804	Non-significant	-0.0689958	0.0578099	NPX ~ NPC1 * Age_c + Sex + Error(SampleID)
STC2	ENSG00000113739	Neurology	O76061	OID21157	NPC1:Age_c	0.2048	0.00297025	0.134804	Non-significant	0.420248	-0.0563749	NPX ~ NPC1 * Age_c + Sex + Error(SampleID)
ACAN	ENSG00000157766	Cardiometabolic	P16112	OID20159	NPC1:Age_c	0.206373	0.00284869	0.134804	Non-significant	-0.242372	0.0548245	NPX ~ NPC1 * Age_c + Sex + Error(SampleID)
CD40	ENSG00000101017	Inflammation	P25942	OID20724	NPC1:Age_c	0.209831	0.00259814	0.134804	Non-significant	-0.334319	0.0449694	NPX ~ NPC1 * Age_c + Sex + Error(SampleID)
NELL2	ENSG00000184613	Inflammation	Q99435	OID20706	NPC1:Age_c	0.208544	0.00268883	0.134804	Non-significant	0.0336325	0.0429498	NPX ~ NPC1 * Age_c + Sex + Error(SampleID)
CYTL1	ENSG00000170891	Cardiometabolic_II	Q9NRR1	OID30374	NPC1:Age_c	0.206714	0.00282302	0.134804	Non-significant	0.125316	0.0423091	NPX ~ NPC1 * Age_c + Sex + Error(SampleID)
ITGA11	ENSG00000137809	Inflammation	Q9UKX5	OID20581	NPC1:Age_c	0.21849	0.00269741	0.134804	Non-significant	-0.143437	0.0396056	NPX ~ NPC1 * Age_c + Sex + Error(SampleID)
ASPN	ENSG00000106819	Cardiometabolic_II	Q9BXN1	OID30315	NPC1:Age_c	0.209059	0.00301554	0.134804	Non-significant	0.297761	0.0356637	NPX ~ NPC1 * Age_c + Sex + Error(SampleID)
DPP4	ENSG00000197635	Cardiometabolic	P27487	OID20406	NPC1:Age_c	0.207797	0.00274285	0.134804	Non-significant	-0.160887	0.0312653	NPX ~ NPC1 * Age_c + Sex + Error(SampleID)
ITGAV	ENSG00000138448	Oncology	P06756	OID21416	NPC1:Age_c	0.210788	0.00288294	0.134804	Non-significant	-0.196542	0.0241766	NPX ~ NPC1 * Age_c + Sex + Error(SampleID)
BAMBI	ENSG00000095739	Oncology	Q13145	OID21267	NPC1	0.0985504	0.0549842	0.134914	Non-significant	0.205288	0.289445	NPX ~ NPC1 * Age_c + Sex + Error(SampleID)
REPS1	ENSG00000135597	Inflammation_II	Q96D71	OID30496	NPC1	0.0912337	0.0555203	0.136113	Non-significant	0.675073	0.685173	NPX ~ NPC1 * Age_c + Sex + Error(SampleID)
DUSP3	ENSG00000108861	Neurology	P51452	OID20827	NPC1	0.101922	0.0556462	0.136228	Non-significant	-1.42404	-1.48216	NPX ~ NPC1 * Age_c + Sex + Error(SampleID)
PRUNE2	ENSG00000106772	Oncology_II	Q8WUY3	OID31270	NPC1	0.0860585	0.0557102	0.136228	Non-significant	1.05789	0.840499	NPX ~ NPC1 * Age_c + Sex + Error(SampleID)
FGF19	ENSG00000162344	Inflammation	O95750	OID20715	NPC1	0.0904998	0.0556913	0.136228	Non-significant	0.46712	0.625748	NPX ~ NPC1 * Age_c + Sex + Error(SampleID)
DAG1	ENSG00000173402	Inflammation	Q14118	OID20774	NPC1	0.093993	0.0557684	0.136254	Non-significant	-0.772387	-0.504891	NPX ~ NPC1 * Age_c + Sex + Error(SampleID)
PLAU	ENSG00000122861	Neurology	P00749	OID21124	Age_c	0.155702	0.0106796	0.136403	Non-significant	0.506247	-0.0264575	NPX ~ NPC1 * Age_c + Sex + Error(SampleID)
DHODH	ENSG00000102967	Cardiometabolic_II	Q02127	OID30137	Age_c	0.155345	0.0107778	0.13644	Non-significant	0.519854	0.0886195	NPX ~ NPC1 * Age_c + Sex + Error(SampleID)
CD5	ENSG00000110448	Oncology	P06127	OID21449	Age_c	0.159209	0.0107583	0.13644	Non-significant	0.559452	-0.0317951	NPX ~ NPC1 * Age_c + Sex + Error(SampleID)
DXO	ENSG00000204348	Neurology_II	O77932	OID31080	NPC1	0.0899673	0.0561485	0.137066	Non-significant	0.547191	0.650721	NPX ~ NPC1 * Age_c + Sex + Error(SampleID)
SEPTIN3	ENSG00000100167	Neurology_II	Q9UH03	OID31025	Age_c	0.154821	0.0109236	0.137575	Non-significant	0.235864	0.0717871	NPX ~ NPC1 * Age_c + Sex + Error(SampleID)
KLK14	ENSG00000129437	Oncology	Q9P0G3	OID21407	Age_c	0.158456	0.0109637	0.137575	Non-significant	0.338995	-0.0410718	NPX ~ NPC1 * Age_c + Sex + Error(SampleID)
EPHA2	ENSG00000142627	Oncology	P29317	OID21342	NPC1	0.0942755	0.0567706	0.138466	Non-significant	0.258012	0.371722	NPX ~ NPC1 * Age_c + Sex + Error(SampleID)
HDAC9	ENSG00000048052	Neurology_II	Q9UKV0	OID30832	NPC1:Age_c	0.206943	0.00318599	0.138652	Non-significant	1.27427	0.252754	NPX ~ NPC1 * Age_c + Sex + Error(SampleID)
MYLPF		Neurology_II	Q96A32	OID30917	NPC1:Age_c	0.221981	0.00324702	0.138652	Non-significant	0.596827	-0.110072	NPX ~ NPC1 * Age_c + Sex + Error(SampleID)
SCG3	ENSG00000104112	Inflammation	Q8WXD2	OID20728	NPC1:Age_c	0.201725	0.00322259	0.138652	Non-significant	0.40279	0.0502896	NPX ~ NPC1 * Age_c + Sex + Error(SampleID)
TRPV3	ENSG00000167723	Cardiometabolic_II	Q8NET8	OID30128	NPC1	0.0897399	0.0569673	0.138717	Non-significant	0.746619	0.749342	NPX ~ NPC1 * Age_c + Sex + Error(SampleID)
CD2	ENSG00000116824	Cardiometabolic_II	P06729	OID30097	NPC1	0.088763	0.0569704	0.138717	Non-significant	0.281956	0.354501	NPX ~ NPC1 * Age_c + Sex + Error(SampleID)
RNF31	ENSG00000092098	Inflammation_II	Q96EP0	OID30473	NPC1	0.0903079	0.0571769	0.138891	Non-significant	-0.847809	-0.886308	NPX ~ NPC1 * Age_c + Sex + Error(SampleID)
FYB1	ENSG00000082074	Neurology	O15117	OID21140	NPC1	0.0925045	0.0571141	0.138891	Non-significant	-1.12047	-0.85326	NPX ~ NPC1 * Age_c + Sex + Error(SampleID)
CHRDL2	ENSG00000054938	Cardiometabolic	Q6WN34	OID20223	NPC1	0.0902041	0.0571874	0.138891	Non-significant	-0.364486	-0.383224	NPX ~ NPC1 * Age_c + Sex + Error(SampleID)
SERPINA5	ENSG00000188488	Inflammation_II	P05154	OID30763	NPC1	0.090038	0.0575819	0.13973	Non-significant	-0.527661	-0.508038	NPX ~ NPC1 * Age_c + Sex + Error(SampleID)
RIPK4	ENSG00000183421	Cardiometabolic_II	P57078	OID30138	NPC1	0.091358	0.0577122	0.139928	Non-significant	0.62673	0.521765	NPX ~ NPC1 * Age_c + Sex + Error(SampleID)
EFNA4	ENSG00000243364	Neurology	P52798	OID20935	NPC1	0.092181	0.0578034	0.14003	Non-significant	0.17984	0.235427	NPX ~ NPC1 * Age_c + Sex + Error(SampleID)
SLC12A2	ENSG00000064651	Cardiometabolic_II	P55011	OID30077	NPC1	0.0886878	0.0578745	0.140084	Non-significant	0.409765	0.571443	NPX ~ NPC1 * Age_c + Sex + Error(SampleID)
FGF12	ENSG00000114279	Inflammation_II	P61328	OID30454	Sex	0.232264	0.00141998	0.140088	Non-significant	0.332173	-0.419131	NPX ~ NPC1 * Age_c + Sex + Error(SampleID)
MYH7B	ENSG00000078814	Oncology_II	A7E2Y1	OID31178	NPC1	0.0899599	0.0579522	0.140153	Non-significant	0.922376	0.98019	NPX ~ NPC1 * Age_c + Sex + Error(SampleID)
ZBTB16	ENSG00000109906	Oncology	Q05516	OID21205	NPC1	0.0960452	0.0582152	0.14067	Non-significant	-0.509605	-0.618027	NPX ~ NPC1 * Age_c + Sex + Error(SampleID)
FAM171B	ENSG00000144369	Oncology_II	Q6P995	OID31338	NPC1	0.0889992	0.0586816	0.141678	Non-significant	0.281654	0.35831	NPX ~ NPC1 * Age_c + Sex + Error(SampleID)
CNDP1	ENSG00000150656	Cardiometabolic	Q96KN2	OID20347	Age_c	0.15306	0.011428	0.142248	Non-significant	-1.24406	0.0995015	NPX ~ NPC1 * Age_c + Sex + Error(SampleID)
INHBB	ENSG00000163083	Inflammation_II	P09529	OID30625	Age_c	0.153034	0.0114356	0.142248	Non-significant	0.51144	0.046358	NPX ~ NPC1 * Age_c + Sex + Error(SampleID)
IGBP1	ENSG00000089289	Neurology_II	P78318	OID31059	NPC1	0.0880006	0.059064	0.142262	Non-significant	0.995997	1.10589	NPX ~ NPC1 * Age_c + Sex + Error(SampleID)
MEP1B	ENSG00000141434	Cardiometabolic	Q16820	OID20168	NPC1	0.0890371	0.0591222	0.142262	Non-significant	-0.508692	-0.670055	NPX ~ NPC1 * Age_c + Sex + Error(SampleID)
GFRAL	ENSG00000187871	Neurology_II	Q6UXV0	OID31091	NPC1	0.0905192	0.059066	0.142262	Non-significant	0.705952	0.607918	NPX ~ NPC1 * Age_c + Sex + Error(SampleID)
EDA2R	ENSG00000131080	Oncology	Q9HAV5	OID21451	NPC1	0.0842903	0.0591227	0.142262	Non-significant	-0.252985	-0.272032	NPX ~ NPC1 * Age_c + Sex + Error(SampleID)
ERBB3	ENSG00000065361	Inflammation	P21860	OID20705	NPC1:Age_c	0.199714	0.00339869	0.142995	Non-significant	0.0561567	0.0205917	NPX ~ NPC1 * Age_c + Sex + Error(SampleID)
BRME1	ENSG00000132016	Neurology_II	Q0VDD7	OID30847	NPC1	0.092532	0.0598516	0.143797	Non-significant	0.708504	0.720564	NPX ~ NPC1 * Age_c + Sex + Error(SampleID)
FCN1	ENSG00000085265	Inflammation_II	O00602	OID30690	NPC1	0.0886663	0.0598611	0.143797	Non-significant	0.791315	0.669073	NPX ~ NPC1 * Age_c + Sex + Error(SampleID)
DEFB103A_DEFB103B		Inflammation_II	P81534	OID30534	NPC1:Age_c	0.198907	0.00347191	0.143959	Non-significant	0.300827	-0.0770417	NPX ~ NPC1 * Age_c + Sex + Error(SampleID)
NRP2	ENSG00000118257	Neurology	O60462	OID21081	Age_c	0.152377	0.0116295	0.144035	Non-significant	0.588948	-0.0301975	NPX ~ NPC1 * Age_c + Sex + Error(SampleID)
CFB	ENSG00000243649	Inflammation_II	P00751	OID30755	NPC1	0.0893968	0.0601259	0.144312	Non-significant	-0.304571	-0.261542	NPX ~ NPC1 * Age_c + Sex + Error(SampleID)
VASH1	ENSG00000071246	Inflammation	Q7L8A9	OID20516	Age_c	0.159626	0.0117415	0.144795	Non-significant	-0.154632	-0.0199598	NPX ~ NPC1 * Age_c + Sex + Error(SampleID)
PAFAH1B3	ENSG00000079462	Neurology_II	Q15102	OID30998	NPC1	0.0882106	0.0603996	0.144823	Non-significant	1.15241	1.05015	NPX ~ NPC1 * Age_c + Sex + Error(SampleID)
OMG	ENSG00000126861	Oncology	P23515	OID21352	NPC1	0.0919681	0.0604399	0.144823	Non-significant	0.63178	0.534639	NPX ~ NPC1 * Age_c + Sex + Error(SampleID)
MELTF	ENSG00000163975	Cardiometabolic_II	P08582	OID30347	Age_c	0.155239	0.0118842	0.145303	Non-significant	-0.0939522	-0.0345517	NPX ~ NPC1 * Age_c + Sex + Error(SampleID)
GOLM2	ENSG00000166734	Neurology	Q6P4E1	OID21044	Age_c	0.151618	0.0118578	0.145303	Non-significant	-0.274392	-0.025483	NPX ~ NPC1 * Age_c + Sex + Error(SampleID)
IL1RL2	ENSG00000115598	Inflammation	Q9HB29	OID20487	NPC1	0.0943563	0.060691	0.145303	Non-significant	-0.347122	-0.372992	NPX ~ NPC1 * Age_c + Sex + Error(SampleID)
ATP5IF1	ENSG00000130770	Inflammation	Q9UII2	OID20760	NPC1	0.0902608	0.0608068	0.145458	Non-significant	-1.14063	-0.85789	NPX ~ NPC1 * Age_c + Sex + Error(SampleID)
SRPX	ENSG00000101955	Cardiometabolic_II	P78539	OID30310	NPC1	0.0956976	0.0608787	0.145509	Non-significant	0.632303	0.531726	NPX ~ NPC1 * Age_c + Sex + Error(SampleID)
MOG	ENSG00000204655	Oncology	Q16653	OID21384	Sex	0.234954	0.00152588	0.145518	Non-significant	0.470094	-0.217397	NPX ~ NPC1 * Age_c + Sex + Error(SampleID)
BAG4	ENSG00000156735	Inflammation_II	O95429	OID30474	NPC1	0.0897516	0.0610142	0.145711	Non-significant	-0.885625	-0.731933	NPX ~ NPC1 * Age_c + Sex + Error(SampleID)
PVR	ENSG00000073008	Neurology	P15151	OID21011	NPC1	0.0866032	0.061125	0.145854	Non-significant	0.211844	0.33889	NPX ~ NPC1 * Age_c + Sex + Error(SampleID)
TMCO5A	ENSG00000166069	Neurology_II	Q8N6Q1	OID30940	NPC1	0.102514	0.0614347	0.146471	Non-significant	0.978553	1.38695	NPX ~ NPC1 * Age_c + Sex + Error(SampleID)
GRP	ENSG00000134443	Cardiometabolic_II	P07492	OID30264	Age_c	0.154107	0.012226	0.14654	Non-significant	0.653991	-0.114055	NPX ~ NPC1 * Age_c + Sex + Error(SampleID)
PAEP	ENSG00000122133	Neurology	P09466	OID20925	Age_c	0.154332	0.0121574	0.14654	Non-significant	-0.032055	0.0986592	NPX ~ NPC1 * Age_c + Sex + Error(SampleID)
VWC2L	ENSG00000174453	Neurology_II	B2RUY7	OID31002	Age_c	0.150374	0.0122415	0.14654	Non-significant	0.515686	-0.0745344	NPX ~ NPC1 * Age_c + Sex + Error(SampleID)
SH2D1A	ENSG00000183918	Inflammation	O60880	OID20514	Age_c	0.158242	0.0121462	0.14654	Non-significant	-0.60215	-0.0709987	NPX ~ NPC1 * Age_c + Sex + Error(SampleID)
EPHA2	ENSG00000142627	Oncology	P29317	OID21342	Age_c	0.15793	0.0122393	0.14654	Non-significant	0.258012	-0.0433206	NPX ~ NPC1 * Age_c + Sex + Error(SampleID)
PROCR	ENSG00000101000	Cardiometabolic_II	Q9UNN8	OID30149	NPC1	0.0882409	0.0616798	0.146932	Non-significant	0.455653	0.440286	NPX ~ NPC1 * Age_c + Sex + Error(SampleID)
MYL6B	ENSG00000196465	Neurology_II	P14649	OID30936	NPC1	0.0886288	0.0617465	0.146969	Non-significant	1.49431	1.15011	NPX ~ NPC1 * Age_c + Sex + Error(SampleID)
HJV	ENSG00000168509	Neurology_II	Q6ZVN8	OID31006	NPC1	0.0875931	0.0620663	0.147607	Non-significant	0.585929	0.510801	NPX ~ NPC1 * Age_c + Sex + Error(SampleID)
FAM3D	ENSG00000198643	Oncology_II	Q96BQ1	OID31514	Sex	0.226701	0.00165141	0.147647	Non-significant	0.241002	-0.376573	NPX ~ NPC1 * Age_c + Sex + Error(SampleID)
CNTNAP2	ENSG00000174469	Inflammation	Q9UHC6	OID20556	Sex	0.237575	0.00164862	0.147647	Non-significant	1.16949	-0.350316	NPX ~ NPC1 * Age_c + Sex + Error(SampleID)
CALCOCO2	ENSG00000136436	Cardiometabolic_II	Q13137	OID30249	NPC1	0.0900919	0.0621372	0.147653	Non-significant	-1.10336	-0.796534	NPX ~ NPC1 * Age_c + Sex + Error(SampleID)
OXCT1	ENSG00000083720	Cardiometabolic_II	P55809	OID30227	Age_c	0.153067	0.0125482	0.147738	Non-significant	0.0554314	-0.0611503	NPX ~ NPC1 * Age_c + Sex + Error(SampleID)
TPM3	ENSG00000143549	Cardiometabolic_II	P06753	OID30058	Age_c	0.149487	0.0125223	0.147738	Non-significant	0.142815	0.0603539	NPX ~ NPC1 * Age_c + Sex + Error(SampleID)
IMPA1	ENSG00000133731	Neurology	P29218	OID20907	Age_c	0.153182	0.0125122	0.147738	Non-significant	0.123955	-0.0548541	NPX ~ NPC1 * Age_c + Sex + Error(SampleID)
LRP1	ENSG00000123384	Oncology	Q07954	OID21293	Age_c	0.157211	0.0124565	0.147738	Non-significant	0.0135018	-0.0215118	NPX ~ NPC1 * Age_c + Sex + Error(SampleID)
CIT	ENSG00000122966	Neurology_II	O14578	OID30970	NPC1	0.0975782	0.0623311	0.147991	Non-significant	0.750818	0.893795	NPX ~ NPC1 * Age_c + Sex + Error(SampleID)
NGFR	ENSG00000064300	Cardiometabolic_II	P08138	OID30300	NPC1	0.0921882	0.0624287	0.1481	Non-significant	0.437323	0.493248	NPX ~ NPC1 * Age_c + Sex + Error(SampleID)
IFI30	ENSG00000216490	Oncology_II	P13284	OID31505	Age_c	0.148965	0.0126905	0.148802	Non-significant	0.50286	-0.0743374	NPX ~ NPC1 * Age_c + Sex + Error(SampleID)
ALDH2	ENSG00000111275	Oncology_II	P05091	OID31380	NPC1	0.086856	0.0628851	0.149059	Non-significant	0.680209	0.722489	NPX ~ NPC1 * Age_c + Sex + Error(SampleID)
DCLRE1C	ENSG00000152457	Oncology_II	Q96SD1	OID31240	NPC1	0.0850569	0.0629457	0.149079	Non-significant	0.483924	0.598761	NPX ~ NPC1 * Age_c + Sex + Error(SampleID)
GSTM4	ENSG00000168765	Cardiometabolic_II	Q03013	OID30164	NPC1	0.0861631	0.063332	0.14987	Non-significant	0.675243	0.712097	NPX ~ NPC1 * Age_c + Sex + Error(SampleID)
GPC1	ENSG00000063660	Oncology	P35052	OID21438	Age_c	0.152141	0.0128422	0.149966	Non-significant	-0.455756	-0.028842	NPX ~ NPC1 * Age_c + Sex + Error(SampleID)
CBLN1	ENSG00000102924	Neurology_II	P23435	OID30851	NPC1	0.0866271	0.0634506	0.150027	Non-significant	1.13899	1.60334	NPX ~ NPC1 * Age_c + Sex + Error(SampleID)
BMP4	ENSG00000125378	Neurology	P12644	OID20994	NPC1	0.0860547	0.063616	0.150294	Non-significant	0.430022	0.467315	NPX ~ NPC1 * Age_c + Sex + Error(SampleID)
HDGFL2	ENSG00000167674	Neurology_II	Q7Z4V5	OID31136	NPC1	0.0875051	0.0639199	0.150887	Non-significant	-0.756062	-0.64703	NPX ~ NPC1 * Age_c + Sex + Error(SampleID)
SLK	ENSG00000065613	Oncology_II	Q9H2G2	OID31282	Age_c	0.155374	0.0130287	0.150912	Non-significant	-3.09721	-0.206544	NPX ~ NPC1 * Age_c + Sex + Error(SampleID)
PHOSPHO1	ENSG00000173868	Neurology	Q8TCT1	OID20922	Age_c	0.151673	0.0129935	0.150912	Non-significant	-0.371505	0.0284241	NPX ~ NPC1 * Age_c + Sex + Error(SampleID)
CD300LG	ENSG00000161649	Neurology	Q6UXG3	OID21130	NPC1	0.0855884	0.0641766	0.151368	Non-significant	-0.113392	-0.194094	NPX ~ NPC1 * Age_c + Sex + Error(SampleID)
LACTB2	ENSG00000147592	Cardiometabolic	Q53H82	OID20150	NPC1	0.0870969	0.0645453	0.152112	Non-significant	-0.888136	-0.721094	NPX ~ NPC1 * Age_c + Sex + Error(SampleID)
CEACAM18	ENSG00000213822	Oncology_II	A8MTB9	OID31251	NPC1	0.0872961	0.0646396	0.152209	Non-significant	0.980978	1.36142	NPX ~ NPC1 * Age_c + Sex + Error(SampleID)
GAL	ENSG00000069482	Inflammation	P22466	OID20727	Age_c	0.147398	0.0132091	0.152384	Non-significant	-0.404873	0.0666784	NPX ~ NPC1 * Age_c + Sex + Error(SampleID)
KIRREL1	ENSG00000183853	Neurology_II	Q96J84	OID30806	NPC1	0.0889068	0.0651642	0.153318	Non-significant	0.630345	0.639072	NPX ~ NPC1 * Age_c + Sex + Error(SampleID)
EDF1	ENSG00000107223	Neurology_II	O60869	OID31010	NPC1	0.0875187	0.0653098	0.153534	Non-significant	-1.46727	-1.03667	NPX ~ NPC1 * Age_c + Sex + Error(SampleID)
FGD3	ENSG00000127084	Neurology_II	Q5JSP0	OID31040	NPC1	0.0864241	0.0658155	0.154469	Non-significant	-1.29806	-1.0657	NPX ~ NPC1 * Age_c + Sex + Error(SampleID)
CSF2	ENSG00000164400	Cardiometabolic_II	P04141	OID30072	NPC1	0.0863324	0.0658123	0.154469	Non-significant	0.644546	0.522891	NPX ~ NPC1 * Age_c + Sex + Error(SampleID)
GCG	ENSG00000115263	Oncology	P01275	OID21263	NPC1:Age_c	0.20963	0.00384702	0.155019	Non-significant	-0.11054	0.114654	NPX ~ NPC1 * Age_c + Sex + Error(SampleID)
S100P	ENSG00000163993	Cardiometabolic	P25815	OID20103	NPC1:Age_c	0.233227	0.00381618	0.155019	Non-significant	-0.600774	0.0899159	NPX ~ NPC1 * Age_c + Sex + Error(SampleID)
PNMA2	ENSG00000240694	Neurology_II	Q9UL42	OID30842	NPC1	0.0808274	0.0663606	0.155581	Non-significant	0.827123	1.2625	NPX ~ NPC1 * Age_c + Sex + Error(SampleID)
ARHGAP1	ENSG00000175220	Oncology	Q07960	OID21202	NPC1	0.0903965	0.0663979	0.155581	Non-significant	0.513739	0.434621	NPX ~ NPC1 * Age_c + Sex + Error(SampleID)
HLA-E	ENSG00000204592	Inflammation	P13747	OID20532	NPC1	0.0767726	0.0664681	0.155618	Non-significant	0.16508	0.143785	NPX ~ NPC1 * Age_c + Sex + Error(SampleID)
UBXN1	ENSG00000162191	Inflammation_II	Q04323	OID30654	NPC1	0.0841132	0.0665326	0.155642	Non-significant	0.90312	0.852972	NPX ~ NPC1 * Age_c + Sex + Error(SampleID)
BAG6	ENSG00000204463	Cardiometabolic	P46379	OID20114	NPC1	0.0810596	0.0667081	0.155925	Non-significant	-0.521923	-0.483278	NPX ~ NPC1 * Age_c + Sex + Error(SampleID)
TRAF3IP2	ENSG00000056972	Cardiometabolic_II	O43734	OID30054	NPC1	0.0816559	0.0668478	0.156124	Non-significant	0.530536	0.650329	NPX ~ NPC1 * Age_c + Sex + Error(SampleID)
ALPP	ENSG00000163283	Oncology	P05187	OID21383	Sex	0.230637	0.00197378	0.156607	Non-significant	-0.0564691	-0.473655	NPX ~ NPC1 * Age_c + Sex + Error(SampleID)
VGF	ENSG00000128564	Neurology_II	O15240	OID31067	Sex	0.220032	0.00197708	0.156607	Non-significant	0.335417	-0.326031	NPX ~ NPC1 * Age_c + Sex + Error(SampleID)
SLITRK1	ENSG00000178235	Inflammation_II	Q96PX8	OID30510	Sex	0.220417	0.00195669	0.156607	Non-significant	0.325596	-0.317064	NPX ~ NPC1 * Age_c + Sex + Error(SampleID)
OPTC	ENSG00000188770	Oncology	Q9UBM4	OID21362	Sex	0.229639	0.00202533	0.156607	Non-significant	0.418969	-0.269717	NPX ~ NPC1 * Age_c + Sex + Error(SampleID)
CD99	ENSG00000002586	Neurology	P14209	OID21110	Sex	0.223263	0.00181221	0.156607	Non-significant	-0.437351	0.13924	NPX ~ NPC1 * Age_c + Sex + Error(SampleID)
MFGE8	ENSG00000140545	Neurology	Q08431	OID21134	NPC1	0.0842802	0.0672967	0.157044	Non-significant	0.346537	0.360244	NPX ~ NPC1 * Age_c + Sex + Error(SampleID)
EHD3	ENSG00000013016	Cardiometabolic_II	Q9NZN3	OID30229	Age_c	0.149161	0.0138348	0.158325	Non-significant	-2.25723	-0.118305	NPX ~ NPC1 * Age_c + Sex + Error(SampleID)
CDH15	ENSG00000129910	Neurology	P55291	OID21005	Age_c	0.145736	0.0137818	0.158325	Non-significant	0.112241	-0.0465819	NPX ~ NPC1 * Age_c + Sex + Error(SampleID)
CLTA	ENSG00000122705	Cardiometabolic	P09496	OID20118	NPC1	0.080661	0.068292	0.159237	Non-significant	-0.576181	-0.496644	NPX ~ NPC1 * Age_c + Sex + Error(SampleID)
LXN	ENSG00000079257	Neurology	Q9BS40	OID21003	NPC1	0.0835919	0.0683929	0.159342	Non-significant	0.462225	0.461237	NPX ~ NPC1 * Age_c + Sex + Error(SampleID)
PRKAR1A	ENSG00000108946	Cardiometabolic	P10644	OID20146	NPC1	0.08486	0.0684998	0.159461	Non-significant	-0.957218	-0.811828	NPX ~ NPC1 * Age_c + Sex + Error(SampleID)
PTPRF	ENSG00000142949	Cardiometabolic	P10586	OID20310	NPC1	0.0824484	0.0686364	0.159649	Non-significant	-0.176817	-0.217987	NPX ~ NPC1 * Age_c + Sex + Error(SampleID)
CPB2	ENSG00000080618	Inflammation_II	Q96IY4	OID30734	NPC1	0.0821378	0.0688429	0.16	Non-significant	-0.303459	-0.371444	NPX ~ NPC1 * Age_c + Sex + Error(SampleID)
ODAM	ENSG00000109205	Neurology	A1E959	OID20793	Sex	0.234865	0.00236821	0.160264	Non-significant	0.761296	-0.576708	NPX ~ NPC1 * Age_c + Sex + Error(SampleID)
DEFB4A_DEFB4B		Oncology	O15263	OID21373	Sex	0.222908	0.00240872	0.160264	Non-significant	0.785282	0.565949	NPX ~ NPC1 * Age_c + Sex + Error(SampleID)
GFAP	ENSG00000131095	Oncology	P14136	OID21247	Sex	0.228695	0.00239117	0.160264	Non-significant	1.19931	-0.361347	NPX ~ NPC1 * Age_c + Sex + Error(SampleID)
FOLR1	ENSG00000110195	Oncology	P15328	OID21529	Sex	0.214563	0.00228958	0.160264	Non-significant	0.196261	-0.171782	NPX ~ NPC1 * Age_c + Sex + Error(SampleID)
SPON1	ENSG00000262655	Inflammation	Q9HCB6	OID20759	Sex	0.214979	0.00226426	0.160264	Non-significant	0.108817	-0.159475	NPX ~ NPC1 * Age_c + Sex + Error(SampleID)
CRTAC1	ENSG00000095713	Cardiometabolic	Q9NQ79	OID20279	Sex	0.21632	0.00218434	0.160264	Non-significant	-0.293561	-0.135105	NPX ~ NPC1 * Age_c + Sex + Error(SampleID)
PADI2	ENSG00000117115	Inflammation	Q9Y2J8	OID20467	NPC1	0.0888382	0.0691256	0.160488	Non-significant	-0.362828	-0.698898	NPX ~ NPC1 * Age_c + Sex + Error(SampleID)
ANGPTL3	ENSG00000132855	Cardiometabolic	Q9Y5C1	OID20407	NPC1	0.0815294	0.0691653	0.160488	Non-significant	0.203119	0.241832	NPX ~ NPC1 * Age_c + Sex + Error(SampleID)
CAPN3	ENSG00000092529	Oncology_II	P20807	OID31384	NPC1	0.0839072	0.0692547	0.160565	Non-significant	0.44431	0.443447	NPX ~ NPC1 * Age_c + Sex + Error(SampleID)
S100P	ENSG00000163993	Cardiometabolic	P25815	OID20103	Age_c	0.174076	0.0140909	0.160613	Non-significant	-0.600774	-0.0748939	NPX ~ NPC1 * Age_c + Sex + Error(SampleID)
KLK3	ENSG00000142515	Cardiometabolic_II	P07288	OID30364	NPC1:Age_c	0.193003	0.0040564	0.161186	Non-significant	0.141923	-0.0700416	NPX ~ NPC1 * Age_c + Sex + Error(SampleID)
THRAP3	ENSG00000054118	Cardiometabolic_II	Q9Y2W1	OID30053	Age_c	0.144552	0.0142047	0.161269	Non-significant	-0.243965	-0.111846	NPX ~ NPC1 * Age_c + Sex + Error(SampleID)
COMMD9	ENSG00000110442	Oncology_II	Q9P000	OID31390	NPC1	0.0845493	0.0696697	0.161397	Non-significant	-0.638287	-0.473081	NPX ~ NPC1 * Age_c + Sex + Error(SampleID)
BTC	ENSG00000174808	Oncology	P35070	OID21199	NPC1	0.0879752	0.0700149	0.161966	Non-significant	-1.49805	-1.0672	NPX ~ NPC1 * Age_c + Sex + Error(SampleID)
AGER	ENSG00000204305	Inflammation	Q15109	OID20756	NPC1	0.0801696	0.0700288	0.161966	Non-significant	0.138024	0.276999	NPX ~ NPC1 * Age_c + Sex + Error(SampleID)
COLEC12	ENSG00000158270	Inflammation	Q5KU26	OID20738	Age_c	0.143927	0.0144331	0.163214	Non-significant	0.236838	-0.0270645	NPX ~ NPC1 * Age_c + Sex + Error(SampleID)
RNF5	ENSG00000204308	Cardiometabolic_II	Q99942	OID30218	NPC1	0.0848012	0.0707194	0.163432	Non-significant	-0.867261	-0.655863	NPX ~ NPC1 * Age_c + Sex + Error(SampleID)
PAG1	ENSG00000076641	Cardiometabolic	Q9NWQ8	OID20108	Age_c	0.172619	0.0145417	0.16356	Non-significant	-1.60908	-0.0996942	NPX ~ NPC1 * Age_c + Sex + Error(SampleID)
SCGB3A2	ENSG00000164265	Inflammation	Q96PL1	OID20723	Age_c	0.143535	0.014578	0.16356	Non-significant	0.309744	-0.0696061	NPX ~ NPC1 * Age_c + Sex + Error(SampleID)
IMMT	ENSG00000132305	Oncology_II	Q16891	OID31397	NPC1	0.0799291	0.0711386	0.164268	Non-significant	0.234404	0.41423	NPX ~ NPC1 * Age_c + Sex + Error(SampleID)
CDHR5	ENSG00000099834	Cardiometabolic	Q9HBB8	OID20193	Age_c	0.143048	0.0147603	0.164416	Non-significant	-0.02864	0.0259893	NPX ~ NPC1 * Age_c + Sex + Error(SampleID)
LAMB1	ENSG00000091136	Cardiometabolic_II	P07942	OID30280	Age_c	0.146542	0.0147693	0.164416	Non-significant	0.00507018	-0.0253028	NPX ~ NPC1 * Age_c + Sex + Error(SampleID)
CEACAM5	ENSG00000105388	Oncology	P06731	OID21171	Age_c	0.153673	0.0149285	0.164673	Non-significant	0.834033	0.0716845	NPX ~ NPC1 * Age_c + Sex + Error(SampleID)
VSIG4	ENSG00000155659	Neurology	Q9Y279	OID21144	Age_c	0.142507	0.0149651	0.164673	Non-significant	0.0733925	0.0508886	NPX ~ NPC1 * Age_c + Sex + Error(SampleID)
INHBC	ENSG00000175189	Neurology	P55103	OID21093	Age_c	0.142756	0.0148706	0.164673	Non-significant	0.107877	0.029136	NPX ~ NPC1 * Age_c + Sex + Error(SampleID)
MGMT	ENSG00000170430	Inflammation	P16455	OID20588	NPC1	0.0740471	0.0714818	0.164927	Non-significant	-0.839889	-0.85364	NPX ~ NPC1 * Age_c + Sex + Error(SampleID)
SUMF2	ENSG00000129103	Neurology	Q8NBJ7	OID21032	Age_c	0.142295	0.0150461	0.164931	Non-significant	-0.166988	-0.025404	NPX ~ NPC1 * Age_c + Sex + Error(SampleID)
APOA4	ENSG00000110244	Inflammation_II	P06727	OID30733	NPC1	0.0817076	0.0718699	0.165689	Non-significant	-0.527179	-0.507408	NPX ~ NPC1 * Age_c + Sex + Error(SampleID)
GLYR1	ENSG00000140632	Oncology_II	Q49A26	OID31364	NPC1	0.0829919	0.0719666	0.165745	Non-significant	-0.984935	-0.787505	NPX ~ NPC1 * Age_c + Sex + Error(SampleID)
PDE5A	ENSG00000138735	Inflammation_II	O76074	OID30584	NPC1	0.081457	0.0720099	0.165745	Non-significant	-0.596493	-0.661347	NPX ~ NPC1 * Age_c + Sex + Error(SampleID)
CXCL8	ENSG00000169429	Cardiometabolic	P10145	OID20153	Age_c	0.141427	0.0153829	0.167979	Non-significant	-3.79599	-0.123886	NPX ~ NPC1 * Age_c + Sex + Error(SampleID)
ATRAID	ENSG00000138085	Oncology_II	Q6UW56	OID31451	NPC1	0.0803418	0.0731044	0.168128	Non-significant	0.221568	0.210912	NPX ~ NPC1 * Age_c + Sex + Error(SampleID)
ITGAM	ENSG00000169896	Neurology	P11215	OID21071	NPC1:Age_c	0.190828	0.00429504	0.16833	Non-significant	-0.558353	0.0374897	NPX ~ NPC1 * Age_c + Sex + Error(SampleID)
CD46	ENSG00000117335	Cardiometabolic	P15529	OID20380	NPC1	0.0820867	0.0734485	0.168784	Non-significant	-0.32212	-0.258929	NPX ~ NPC1 * Age_c + Sex + Error(SampleID)
C1QTNF5	ENSG00000223953	Inflammation_II	Q9BXJ0	OID30618	NPC1	0.0806226	0.0736601	0.169135	Non-significant	0.261519	0.254425	NPX ~ NPC1 * Age_c + Sex + Error(SampleID)
THTPA	ENSG00000259431	Oncology_II	Q9BU02	OID31375	NPC1	0.0819368	0.0737878	0.169174	Non-significant	-1.18644	-1.05662	NPX ~ NPC1 * Age_c + Sex + Error(SampleID)
SIRT5	ENSG00000124523	Neurology	Q9NXA8	OID20820	NPC1	0.0901079	0.0737958	0.169174	Non-significant	-0.679571	-0.504947	NPX ~ NPC1 * Age_c + Sex + Error(SampleID)
CDH22	ENSG00000149654	Oncology_II	Q9UJ99	OID31332	NPC1	0.0823167	0.0739571	0.169273	Non-significant	0.530373	0.496723	NPX ~ NPC1 * Age_c + Sex + Error(SampleID)
CEACAM1	ENSG00000079385	Oncology	P13688	OID21528	NPC1	0.0805933	0.0739055	0.169273	Non-significant	0.144414	0.196776	NPX ~ NPC1 * Age_c + Sex + Error(SampleID)
BCL2L15	ENSG00000188761	Inflammation_II	Q5TBC7	OID30498	NPC1	0.0817371	0.0741868	0.169663	Non-significant	-1.36418	-1.11812	NPX ~ NPC1 * Age_c + Sex + Error(SampleID)
DTNB	ENSG00000138101	Oncology_II	O60941	OID31395	NPC1	0.080349	0.0743772	0.169963	Non-significant	-0.472677	-0.440666	NPX ~ NPC1 * Age_c + Sex + Error(SampleID)
HIP1	ENSG00000127946	Cardiometabolic_II	O00291	OID30071	NPC1	0.0806881	0.0746415	0.17043	Non-significant	-0.538929	-0.510831	NPX ~ NPC1 * Age_c + Sex + Error(SampleID)
PMCH	ENSG00000183395	Cardiometabolic_II	P20382	OID30172	NPC1	0.0781437	0.0748433	0.170755	Non-significant	0.227052	0.294491	NPX ~ NPC1 * Age_c + Sex + Error(SampleID)
C8B	ENSG00000021852	Inflammation_II	P07358	OID30719	NPC1	0.0806842	0.0750415	0.171071	Non-significant	-0.25234	-0.202744	NPX ~ NPC1 * Age_c + Sex + Error(SampleID)
PPM1B	ENSG00000138032	Inflammation_II	O75688	OID30548	NPC1	0.0815462	0.0751875	0.171267	Non-significant	-1.14589	-0.927371	NPX ~ NPC1 * Age_c + Sex + Error(SampleID)
AP3B1	ENSG00000132842	Oncology_II	O00203	OID31478	NPC1	0.0819844	0.0753437	0.171486	Non-significant	-1.47227	-1.00666	NPX ~ NPC1 * Age_c + Sex + Error(SampleID)
LY96	ENSG00000154589	Neurology	Q9Y6Y9	OID20945	NPC1	0.0766943	0.0756121	0.17196	Non-significant	0.246734	0.207242	NPX ~ NPC1 * Age_c + Sex + Error(SampleID)
IL2RB	ENSG00000100385	Inflammation	P14784	OID20450	NPC1	0.0850625	0.0756724	0.171961	Non-significant	0.735787	0.583281	NPX ~ NPC1 * Age_c + Sex + Error(SampleID)
SDHB	ENSG00000117118	Oncology_II	P21912	OID31436	NPC1	0.0783905	0.0757741	0.172055	Non-significant	0.559027	0.638407	NPX ~ NPC1 * Age_c + Sex + Error(SampleID)
TSC22D1	ENSG00000102804	Neurology_II	Q15714	OID31016	NPC1	0.0780037	0.0763119	0.173139	Non-significant	0.787569	0.864622	NPX ~ NPC1 * Age_c + Sex + Error(SampleID)
SLK	ENSG00000065613	Oncology_II	Q9H2G2	OID31282	NPC1:Age_c	0.197838	0.00455288	0.173589	Non-significant	-3.09721	0.238723	NPX ~ NPC1 * Age_c + Sex + Error(SampleID)
SCARB1	ENSG00000073060	Neurology	Q8WTV0	OID20805	NPC1:Age_c	0.207332	0.00462838	0.173589	Non-significant	-0.0482247	0.133965	NPX ~ NPC1 * Age_c + Sex + Error(SampleID)
OBP2B	ENSG00000171102	Neurology	Q9NPH6	OID20980	NPC1:Age_c	0.192107	0.0046717	0.173589	Non-significant	-0.481557	-0.0848497	NPX ~ NPC1 * Age_c + Sex + Error(SampleID)
OXT	ENSG00000101405	Neurology	P01178	OID21047	NPC1:Age_c	0.186307	0.00483517	0.173589	Non-significant	0.406397	-0.0804398	NPX ~ NPC1 * Age_c + Sex + Error(SampleID)
KIAA0319	ENSG00000137261	Neurology_II	Q5VV43	OID31094	NPC1:Age_c	0.186504	0.0048103	0.173589	Non-significant	0.681706	0.0467993	NPX ~ NPC1 * Age_c + Sex + Error(SampleID)
ENPP6	ENSG00000164303	Cardiometabolic_II	Q6UWR7	OID30273	NPC1:Age_c	0.19013	0.00491462	0.173589	Non-significant	-0.504036	0.0399415	NPX ~ NPC1 * Age_c + Sex + Error(SampleID)
SEZ6L2	ENSG00000174938	Oncology	Q6UXD5	OID21289	NPC1:Age_c	0.195112	0.00487533	0.173589	Non-significant	0.149486	0.0302308	NPX ~ NPC1 * Age_c + Sex + Error(SampleID)
SERPINF1	ENSG00000132386	Inflammation_II	P36955	OID30757	NPC1:Age_c	0.186303	0.00483569	0.173589	Non-significant	-0.0699775	-0.0162942	NPX ~ NPC1 * Age_c + Sex + Error(SampleID)
CIRBP	ENSG00000099622	Oncology_II	Q14011	OID31503	NPC1	0.0807042	0.0766137	0.173686	Non-significant	-1.60019	-1.19093	NPX ~ NPC1 * Age_c + Sex + Error(SampleID)
PIKFYVE	ENSG00000115020	Inflammation_II	Q9Y2I7	OID30465	NPC1	0.0804253	0.0767097	0.173696	Non-significant	-0.695254	-0.585168	NPX ~ NPC1 * Age_c + Sex + Error(SampleID)
PTPRB	ENSG00000127329	Cardiometabolic_II	P23467	OID30324	NPC1	0.0803638	0.0767397	0.173696	Non-significant	0.21069	0.290162	NPX ~ NPC1 * Age_c + Sex + Error(SampleID)
CDA	ENSG00000158825	Cardiometabolic_II	P32320	OID30345	NPC1	0.0914082	0.0771443	0.174474	Non-significant	-0.59591	-0.459288	NPX ~ NPC1 * Age_c + Sex + Error(SampleID)
SUSD2	ENSG00000099994	Neurology	Q9UGT4	OID21098	Age_c	0.139725	0.0160644	0.174753	Non-significant	-0.07399	0.0249298	NPX ~ NPC1 * Age_c + Sex + Error(SampleID)
PLCB1	ENSG00000182621	Inflammation_II	Q9NQ66	OID30484	NPC1	0.0777624	0.0776146	0.175399	Non-significant	0.268029	0.303894	NPX ~ NPC1 * Age_c + Sex + Error(SampleID)
CCL26	ENSG00000006606	Inflammation	Q9Y258	OID20546	NPC1	0.0945774	0.0777409	0.175498	Non-significant	-0.642169	-0.711132	NPX ~ NPC1 * Age_c + Sex + Error(SampleID)
HAVCR1	ENSG00000113249	Oncology	Q96D42	OID21422	NPC1	0.0750297	0.077781	0.175498	Non-significant	0.709579	0.618233	NPX ~ NPC1 * Age_c + Sex + Error(SampleID)
CDON	ENSG00000064309	Inflammation	Q4KMG0	OID20754	NPC1	0.0766434	0.0780255	0.175911	Non-significant	-0.274156	-0.284495	NPX ~ NPC1 * Age_c + Sex + Error(SampleID)
CRLF1	ENSG00000006016	Inflammation	O75462	OID20699	NPC1:Age_c	0.184702	0.00504243	0.175932	Non-significant	0.278728	-0.0297733	NPX ~ NPC1 * Age_c + Sex + Error(SampleID)
ACTA2	ENSG00000107796	Cardiometabolic	P62736	OID20079	Age_c	0.167501	0.0162389	0.175983	Non-significant	0.0567567	0.0346997	NPX ~ NPC1 * Age_c + Sex + Error(SampleID)
ABHD14B	ENSG00000114779	Neurology	Q96IU4	OID20921	NPC1	0.0736966	0.078388	0.176193	Non-significant	-0.963204	-0.818036	NPX ~ NPC1 * Age_c + Sex + Error(SampleID)
GASK1A	ENSG00000144649	Cardiometabolic_II	Q9UFP1	OID30109	NPC1	0.0757556	0.0783351	0.176193	Non-significant	-0.180237	-0.520948	NPX ~ NPC1 * Age_c + Sex + Error(SampleID)
FCRL5	ENSG00000143297	Neurology	Q96RD9	OID21111	NPC1	0.0805949	0.0782961	0.176193	Non-significant	0.542117	0.395632	NPX ~ NPC1 * Age_c + Sex + Error(SampleID)
IGSF8	ENSG00000162729	Cardiometabolic	Q969P0	OID20167	NPC1	0.0747162	0.0783967	0.176193	Non-significant	0.0769608	0.198844	NPX ~ NPC1 * Age_c + Sex + Error(SampleID)
CFHR4	ENSG00000134365	Inflammation_II	Q92496	OID30758	NPC1	0.0775338	0.0785824	0.176471	Non-significant	-0.244537	-0.300059	NPX ~ NPC1 * Age_c + Sex + Error(SampleID)
FGF21	ENSG00000105550	Oncology	Q9NSA1	OID21402	Age_c	0.142398	0.016376	0.176799	Non-significant	0.492762	0.102177	NPX ~ NPC1 * Age_c + Sex + Error(SampleID)
CXCL8	ENSG00000169429	Neurology	P10145	OID20997	Age_c	0.14189	0.0165843	0.176934	Non-significant	-3.75734	-0.123841	NPX ~ NPC1 * Age_c + Sex + Error(SampleID)
PPP1CC	ENSG00000186298	Oncology_II	P36873	OID31360	Age_c	0.138324	0.0166478	0.176934	Non-significant	-1.45059	-0.084321	NPX ~ NPC1 * Age_c + Sex + Error(SampleID)
KLHL41	ENSG00000239474	Neurology_II	O60662	OID30986	Age_c	0.138206	0.0166978	0.176934	Non-significant	0.004155	0.0700327	NPX ~ NPC1 * Age_c + Sex + Error(SampleID)
IL12B	ENSG00000113302	Inflammation	P29460	OID20666	Age_c	0.145634	0.0165214	0.176934	Non-significant	0.71909	-0.0540748	NPX ~ NPC1 * Age_c + Sex + Error(SampleID)
NPHS1	ENSG00000161270	Inflammation_II	O60500	OID30540	Age_c	0.138583	0.0165382	0.176934	Non-significant	-0.0611733	-0.027022	NPX ~ NPC1 * Age_c + Sex + Error(SampleID)
RALB	ENSG00000144118	Inflammation_II	P11234	OID30567	Age_c	0.137981	0.0167936	0.177293	Non-significant	-1.89695	-0.100051	NPX ~ NPC1 * Age_c + Sex + Error(SampleID)
METAP1	ENSG00000164024	Neurology	P53582	OID20815	NPC1	0.087354	0.0791324	0.177567	Non-significant	-0.358424	-0.241559	NPX ~ NPC1 * Age_c + Sex + Error(SampleID)
NOTCH1	ENSG00000148400	Cardiometabolic	P46531	OID20311	Age_c	0.137736	0.0168986	0.177746	Non-significant	0.289052	-0.0145261	NPX ~ NPC1 * Age_c + Sex + Error(SampleID)
MKI67	ENSG00000148773	Inflammation_II	P46013	OID30455	NPC1	0.0791581	0.0793497	0.177776	Non-significant	-0.869988	-0.733863	NPX ~ NPC1 * Age_c + Sex + Error(SampleID)
NTproBNP		Cardiometabolic	NTproBNP	OID20125	NPC1	0.0773887	0.0793118	0.177776	Non-significant	-0.393118	-0.539993	NPX ~ NPC1 * Age_c + Sex + Error(SampleID)
SSC5D	ENSG00000179954	Cardiometabolic	A1L4H1	OID20351	NPC1	0.079811	0.0794503	0.177862	Non-significant	0.368684	0.250293	NPX ~ NPC1 * Age_c + Sex + Error(SampleID)
NFIC	ENSG00000141905	Neurology_II	P08651	OID30988	NPC1	0.079466	0.0800061	0.178966	Non-significant	-0.461893	-0.393467	NPX ~ NPC1 * Age_c + Sex + Error(SampleID)
ASGR1	ENSG00000141505	Neurology	P07306	OID20990	Age_c	0.140681	0.0170908	0.179109	Non-significant	-0.085325	0.020003	NPX ~ NPC1 * Age_c + Sex + Error(SampleID)
ADM	ENSG00000148926	Oncology	P35318	OID21467	NPC1	0.0762818	0.0803778	0.179657	Non-significant	-1.05759	-1.21249	NPX ~ NPC1 * Age_c + Sex + Error(SampleID)
SCIN	ENSG00000006747	Neurology_II	Q9Y6U3	OID30857	NPC1	0.0751761	0.0804597	0.1797	Non-significant	0.566992	0.813269	NPX ~ NPC1 * Age_c + Sex + Error(SampleID)
DNAJC21	ENSG00000168724	Neurology_II	Q5F1R6	OID31104	NPC1:Age_c	0.18329	0.00523188	0.180342	Non-significant	-0.298595	0.0330523	NPX ~ NPC1 * Age_c + Sex + Error(SampleID)
PALM2		Neurology_II	Q8IXS6	OID31096	NPC1	0.0761444	0.0808199	0.180363	Non-significant	0.321863	0.398704	NPX ~ NPC1 * Age_c + Sex + Error(SampleID)
PENK	ENSG00000181195	Inflammation_II	P01210	OID30666	Sex	0.2073	0.00277931	0.180719	Non-significant	0.334148	-0.285466	NPX ~ NPC1 * Age_c + Sex + Error(SampleID)
ROR1	ENSG00000185483	Cardiometabolic	Q01973	OID20224	NPC1	0.0763149	0.081048	0.180731	Non-significant	0.177537	0.201041	NPX ~ NPC1 * Age_c + Sex + Error(SampleID)
SCN2A	ENSG00000136531	Neurology_II	Q99250	OID30833	NPC1	0.0799772	0.0813213	0.181199	Non-significant	1.02666	0.890548	NPX ~ NPC1 * Age_c + Sex + Error(SampleID)
LEG1		Inflammation_II	Q6P5S2	OID30608	NPC1	0.0775552	0.0814183	0.181274	Non-significant	-0.543104	-0.481578	NPX ~ NPC1 * Age_c + Sex + Error(SampleID)
TXK	ENSG00000074966	Oncology_II	P42681	OID31262	NPC1	0.0791308	0.0814965	0.181307	Non-significant	0.696766	0.723558	NPX ~ NPC1 * Age_c + Sex + Error(SampleID)
CPA4	ENSG00000128510	Inflammation_II	Q9UI42	OID30606	Age_c	0.13665	0.017372	0.181391	Non-significant	-0.460902	0.0340545	NPX ~ NPC1 * Age_c + Sex + Error(SampleID)
USP28	ENSG00000048028	Neurology_II	Q96RU2	OID31084	NPC1	0.0761334	0.0816151	0.18143	Non-significant	0.450801	0.436763	NPX ~ NPC1 * Age_c + Sex + Error(SampleID)
ACRV1	ENSG00000134940	Inflammation_II	P26436	OID30513	Age_c	0.136454	0.0174589	0.181636	Non-significant	0.358518	0.0548123	NPX ~ NPC1 * Age_c + Sex + Error(SampleID)
UNC5D	ENSG00000156687	Inflammation_II	Q6UXZ4	OID30447	NPC1:Age_c	0.182047	0.00540432	0.181903	Non-significant	0.31175	0.0562435	NPX ~ NPC1 * Age_c + Sex + Error(SampleID)
AOC3	ENSG00000131471	Cardiometabolic	Q16853	OID20389	NPC1:Age_c	0.182175	0.00538631	0.181903	Non-significant	0.0225267	0.0321253	NPX ~ NPC1 * Age_c + Sex + Error(SampleID)
FGF12	ENSG00000114279	Inflammation_II	P61328	OID30454	Age_c	0.135956	0.0176816	0.181968	Non-significant	0.332173	-0.0576021	NPX ~ NPC1 * Age_c + Sex + Error(SampleID)
ICAM5	ENSG00000105376	Cardiometabolic	Q9UMF0	OID20145	Age_c	0.135987	0.0176677	0.181968	Non-significant	-0.00589083	-0.0346985	NPX ~ NPC1 * Age_c + Sex + Error(SampleID)
ADA2	ENSG00000093072	Cardiometabolic	Q9NZK5	OID20394	Age_c	0.136008	0.0176582	0.181968	Non-significant	1.84066	-0.0283538	NPX ~ NPC1 * Age_c + Sex + Error(SampleID)
F2	ENSG00000180210	Inflammation_II	P00734	OID30723	NPC1	0.0763273	0.0819418	0.182015	Non-significant	-0.330441	-0.318968	NPX ~ NPC1 * Age_c + Sex + Error(SampleID)
DDT	ENSG00000099977	Cardiometabolic_II	P30046	OID30372	NPC1	0.0757542	0.0820257	0.18206	Non-significant	0.597397	0.587796	NPX ~ NPC1 * Age_c + Sex + Error(SampleID)
ITGA5	ENSG00000161638	Neurology	P08648	OID21139	NPC1	0.0777446	0.0823456	0.18251	Non-significant	-0.287276	-0.223361	NPX ~ NPC1 * Age_c + Sex + Error(SampleID)
ADAM22	ENSG00000008277	Neurology	Q9P0K1	OID21001	NPC1	0.0724796	0.0823558	0.18251	Non-significant	0.259725	0.204522	NPX ~ NPC1 * Age_c + Sex + Error(SampleID)
SSNA1	ENSG00000176101	Oncology_II	O43805	OID31453	NPC1	0.0750212	0.0828697	0.183359	Non-significant	0.696047	0.74048	NPX ~ NPC1 * Age_c + Sex + Error(SampleID)
BTN1A1	ENSG00000124557	Oncology_II	Q13410	OID31363	NPC1	0.0760023	0.0828777	0.183359	Non-significant	0.573882	0.468635	NPX ~ NPC1 * Age_c + Sex + Error(SampleID)
SCRG1	ENSG00000164106	Cardiometabolic_II	O75711	OID30333	NPC1	0.0642317	0.0829315	0.183359	Non-significant	-0.0231274	0.415526	NPX ~ NPC1 * Age_c + Sex + Error(SampleID)
ARTN	ENSG00000117407	Inflammation	Q5T4W7	OID20446	NPC1	0.0810565	0.0831961	0.183802	Non-significant	0.506733	0.61385	NPX ~ NPC1 * Age_c + Sex + Error(SampleID)
GAD1	ENSG00000128683	Oncology_II	Q99259	OID31166	NPC1	0.0730574	0.0833419	0.183982	Non-significant	0.289186	0.385593	NPX ~ NPC1 * Age_c + Sex + Error(SampleID)
SORT1	ENSG00000134243	Cardiometabolic	Q99523	OID20213	NPC1	0.0736265	0.0835078	0.184207	Non-significant	0.143526	0.257588	NPX ~ NPC1 * Age_c + Sex + Error(SampleID)
IRAG2	ENSG00000118308	Cardiometabolic	Q12912	OID20085	Age_c	0.162441	0.0181064	0.18435	Non-significant	-1.87226	-0.104533	NPX ~ NPC1 * Age_c + Sex + Error(SampleID)
PRELP	ENSG00000188783	Inflammation	P51888	OID20766	Age_c	0.135027	0.018104	0.18435	Non-significant	-0.0779033	0.0268958	NPX ~ NPC1 * Age_c + Sex + Error(SampleID)
RET	ENSG00000165731	Oncology	P07949	OID21346	Age_c	0.142043	0.0180286	0.18435	Non-significant	-0.301135	-0.0238327	NPX ~ NPC1 * Age_c + Sex + Error(SampleID)
NXPH3	ENSG00000182575	Inflammation_II	O95157	OID30565	NPC1:Age_c	0.181052	0.00554629	0.184511	Non-significant	0.110559	0.067191	NPX ~ NPC1 * Age_c + Sex + Error(SampleID)
GGH	ENSG00000137563	Cardiometabolic	Q92820	OID20416	NPC1	0.0750909	0.083791	0.184689	Non-significant	-0.234128	-0.235599	NPX ~ NPC1 * Age_c + Sex + Error(SampleID)
CPE	ENSG00000109472	Oncology	P16870	OID21392	NPC1	0.0781843	0.0839803	0.184964	Non-significant	0.147549	0.196778	NPX ~ NPC1 * Age_c + Sex + Error(SampleID)
SYTL4	ENSG00000102362	Cardiometabolic_II	Q96C24	OID30339	Age_c	0.13779	0.0183645	0.185003	Non-significant	-2.64391	-0.100885	NPX ~ NPC1 * Age_c + Sex + Error(SampleID)
STK4	ENSG00000101109	Cardiometabolic	Q13043	OID20140	Age_c	0.134534	0.0183326	0.185003	Non-significant	-1.10951	-0.0632032	NPX ~ NPC1 * Age_c + Sex + Error(SampleID)
CALCA	ENSG00000110680	Neurology	P01258	OID20983	Age_c	0.137941	0.0182957	0.185003	Non-significant	1.07386	-0.0477034	NPX ~ NPC1 * Age_c + Sex + Error(SampleID)
IL1B	ENSG00000125538	Inflammation	P01584	OID20427	Age_c	0.144579	0.0185304	0.185127	Non-significant	-3.12059	-0.155075	NPX ~ NPC1 * Age_c + Sex + Error(SampleID)
ALCAM	ENSG00000170017	Cardiometabolic	Q13740	OID20273	Age_c	0.134026	0.0185709	0.185127	Non-significant	0.0694417	-0.0224034	NPX ~ NPC1 * Age_c + Sex + Error(SampleID)
JAM2	ENSG00000154721	Neurology	P57087	OID21064	Age_c	0.134093	0.0185391	0.185127	Non-significant	-0.117218	-0.0202298	NPX ~ NPC1 * Age_c + Sex + Error(SampleID)
CLMP	ENSG00000166250	Oncology	Q9H6B4	OID21419	Age_c	0.137155	0.0186568	0.185338	Non-significant	-0.0175726	0.0177684	NPX ~ NPC1 * Age_c + Sex + Error(SampleID)
FCGR3B	ENSG00000162747	Cardiometabolic	O75015	OID20387	NPC1	0.0755111	0.084405	0.185756	Non-significant	0.466687	0.387227	NPX ~ NPC1 * Age_c + Sex + Error(SampleID)
CXCL6	ENSG00000124875	Inflammation	P80162	OID20613	NPC1	0.0781817	0.0848551	0.186603	Non-significant	0.334892	0.49245	NPX ~ NPC1 * Age_c + Sex + Error(SampleID)
SORBS1	ENSG00000095637	Neurology_II	Q9BX66	OID30978	NPC1	0.0758129	0.0849572	0.186653	Non-significant	0.590155	0.411633	NPX ~ NPC1 * Age_c + Sex + Error(SampleID)
VASN	ENSG00000168140	Cardiometabolic	Q6EMK4	OID20345	NPC1	0.0736739	0.0850084	0.186653	Non-significant	-0.232802	-0.23405	NPX ~ NPC1 * Age_c + Sex + Error(SampleID)
CXCL8	ENSG00000169429	Oncology	P10145	OID21430	Age_c	0.136621	0.0189059	0.186922	Non-significant	-3.70215	-0.119763	NPX ~ NPC1 * Age_c + Sex + Error(SampleID)
CLEC5A	ENSG00000258227	Cardiometabolic	Q9NY25	OID20165	Age_c	0.132966	0.0190777	0.186922	Non-significant	-0.394108	-0.0414593	NPX ~ NPC1 * Age_c + Sex + Error(SampleID)
PTH1R	ENSG00000160801	Inflammation	Q03431	OID20571	Age_c	0.139932	0.018977	0.186922	Non-significant	0.228853	-0.0212361	NPX ~ NPC1 * Age_c + Sex + Error(SampleID)
NME3	ENSG00000103024	Inflammation	Q13232	OID20789	Age_c	0.133025	0.0190492	0.186922	Non-significant	-0.248513	-0.0150449	NPX ~ NPC1 * Age_c + Sex + Error(SampleID)
DNLZ	ENSG00000213221	Neurology_II	Q5SXM8	OID30822	NPC1	0.0763932	0.0854413	0.187392	Non-significant	-0.907366	-1.06301	NPX ~ NPC1 * Age_c + Sex + Error(SampleID)
NAPRT	ENSG00000147813	Neurology_II	Q6XQN6	OID31114	NPC1	0.0742834	0.0855656	0.187392	Non-significant	0.729876	0.745037	NPX ~ NPC1 * Age_c + Sex + Error(SampleID)
PLIN3	ENSG00000105355	Cardiometabolic	O60664	OID20143	NPC1	0.0764197	0.0855606	0.187392	Non-significant	-0.516942	-0.406672	NPX ~ NPC1 * Age_c + Sex + Error(SampleID)
RET	ENSG00000165731	Oncology	P07949	OID21346	NPC1	0.078222	0.0856071	0.187392	Non-significant	-0.301135	-0.195488	NPX ~ NPC1 * Age_c + Sex + Error(SampleID)
ENPP6	ENSG00000164303	Cardiometabolic_II	Q6UWR7	OID30273	NPC1	0.0775151	0.085886	0.187859	Non-significant	-0.504036	-0.263457	NPX ~ NPC1 * Age_c + Sex + Error(SampleID)
CR2	ENSG00000117322	Cardiometabolic	P20023	OID20393	Sex	0.204956	0.002958	0.188063	Non-significant	0.718791	0.195634	NPX ~ NPC1 * Age_c + Sex + Error(SampleID)
IGSF8	ENSG00000162729	Cardiometabolic	Q969P0	OID20167	NPC1:Age_c	0.179875	0.00571908	0.188072	Non-significant	0.0769608	0.028596	NPX ~ NPC1 * Age_c + Sex + Error(SampleID)
ICA1	ENSG00000003147	Inflammation	Q05084	OID20484	NPC1	0.0795241	0.0863623	0.188469	Non-significant	-1.15952	-0.930608	NPX ~ NPC1 * Age_c + Sex + Error(SampleID)
CHGA	ENSG00000100604	Cardiometabolic_II	P10645	OID30403	NPC1	0.0728378	0.0862985	0.188469	Non-significant	0.316978	0.395373	NPX ~ NPC1 * Age_c + Sex + Error(SampleID)
OSBPL2	ENSG00000130703	Neurology_II	Q9H1P3	OID31085	NPC1	0.0752226	0.0863368	0.188469	Non-significant	-0.374792	-0.309426	NPX ~ NPC1 * Age_c + Sex + Error(SampleID)
NOP56	ENSG00000101361	Cardiometabolic_II	O00567	OID30055	NPC1	0.0740301	0.0865234	0.188676	Non-significant	1.01574	1.05321	NPX ~ NPC1 * Age_c + Sex + Error(SampleID)
NXPH1	ENSG00000122584	Neurology	P58417	OID20849	Age_c	0.146601	0.0193365	0.188811	Non-significant	0.314063	-0.0234451	NPX ~ NPC1 * Age_c + Sex + Error(SampleID)
RLN2	ENSG00000107014	Inflammation_II	P04090	OID30601	NPC1	0.0723548	0.0866767	0.188867	Non-significant	-0.310975	-0.571495	NPX ~ NPC1 * Age_c + Sex + Error(SampleID)
CRNN	ENSG00000143536	Oncology	Q9UBG3	OID21427	Sex	0.208695	0.00304429	0.189341	Non-significant	0.02647	-0.441856	NPX ~ NPC1 * Age_c + Sex + Error(SampleID)
CSF1R	ENSG00000182578	Inflammation_II	P07333	OID30681	Age_c	0.132163	0.0194711	0.189479	Non-significant	1.00808	-0.0364508	NPX ~ NPC1 * Age_c + Sex + Error(SampleID)
CD207	ENSG00000116031	Oncology	Q9UJ71	OID21298	NPC1	0.0771537	0.0872931	0.190065	Non-significant	-0.21194	-0.29179	NPX ~ NPC1 * Age_c + Sex + Error(SampleID)
CNTNAP4	ENSG00000152910	Neurology_II	Q9C0A0	OID30911	NPC1	0.0847011	0.0875511	0.190477	Non-significant	0.568158	0.769023	NPX ~ NPC1 * Age_c + Sex + Error(SampleID)
PLA2G1B	ENSG00000170890	Cardiometabolic	P04054	OID20252	NPC1	0.0727499	0.0876156	0.190477	Non-significant	0.271406	0.237087	NPX ~ NPC1 * Age_c + Sex + Error(SampleID)
MYL1	ENSG00000168530	Cardiometabolic_II	P05976	OID30120	Age_c	0.131405	0.0198492	0.190565	Non-significant	0.117494	0.0650539	NPX ~ NPC1 * Age_c + Sex + Error(SampleID)
BTN3A2	ENSG00000186470	Inflammation	P78410	OID20540	Age_c	0.138164	0.0198094	0.190565	Non-significant	-0.490646	-0.0402794	NPX ~ NPC1 * Age_c + Sex + Error(SampleID)
TNN	ENSG00000120332	Cardiometabolic_II	Q9UQP3	OID30412	Age_c	0.131412	0.0198455	0.190565	Non-significant	-0.072525	-0.0342968	NPX ~ NPC1 * Age_c + Sex + Error(SampleID)
GSN	ENSG00000148180	Inflammation_II	P06396	OID30714	Age_c	0.131696	0.0197032	0.190565	Non-significant	-0.356617	0.0154263	NPX ~ NPC1 * Age_c + Sex + Error(SampleID)
INHBB	ENSG00000163083	Inflammation_II	P09529	OID30625	NPC1	0.0746843	0.087991	0.190858	Non-significant	0.51144	0.343611	NPX ~ NPC1 * Age_c + Sex + Error(SampleID)
PEPD	ENSG00000124299	Inflammation_II	P12955	OID30688	NPC1	0.0722148	0.0879757	0.190858	Non-significant	0.125639	0.204173	NPX ~ NPC1 * Age_c + Sex + Error(SampleID)
ESM1	ENSG00000164283	Inflammation	Q9NQ30	OID20758	NPC1	0.0728922	0.0879737	0.190858	Non-significant	0.183532	0.197225	NPX ~ NPC1 * Age_c + Sex + Error(SampleID)
TMED10	ENSG00000170348	Cardiometabolic_II	P49755	OID30068	NPC1	0.0732234	0.0881417	0.19104	Non-significant	0.883124	0.928836	NPX ~ NPC1 * Age_c + Sex + Error(SampleID)
PLXDC2	ENSG00000120594	Neurology_II	Q6UX71	OID31101	NPC1	0.071692	0.0883231	0.191289	Non-significant	0.260242	0.350469	NPX ~ NPC1 * Age_c + Sex + Error(SampleID)
STOML2	ENSG00000165283	Oncology_II	Q9UJZ1	OID31183	NPC1	0.0723466	0.0885985	0.19174	Non-significant	1.2856	1.51079	NPX ~ NPC1 * Age_c + Sex + Error(SampleID)
NOS1	ENSG00000089250	Neurology	P29475	OID20863	NPC1	0.0828537	0.0888273	0.19209	Non-significant	0.463467	0.32955	NPX ~ NPC1 * Age_c + Sex + Error(SampleID)
EFCAB2	ENSG00000203666	Oncology_II	Q5VUJ9	OID31313	NPC1	0.0680479	0.0889424	0.192167	Non-significant	-0.409744	-0.395805	NPX ~ NPC1 * Age_c + Sex + Error(SampleID)
ASAH2	ENSG00000188611	Neurology	Q9NR71	OID20996	NPC1	0.0804063	0.0889973	0.192167	Non-significant	-0.133574	-0.305207	NPX ~ NPC1 * Age_c + Sex + Error(SampleID)
CNGB3	ENSG00000170289	Neurology_II	Q9NQW8	OID30805	NPC1	0.0728975	0.0895372	0.193187	Non-significant	-0.470811	-0.601113	NPX ~ NPC1 * Age_c + Sex + Error(SampleID)
SUSD2	ENSG00000099994	Neurology	Q9UGT4	OID21098	NPC1	0.0714365	0.0896144	0.193208	Non-significant	-0.07399	-0.19387	NPX ~ NPC1 * Age_c + Sex + Error(SampleID)
PFDN4	ENSG00000101132	Oncology_II	Q9NQP4	OID31212	NPC1	0.0712403	0.0897646	0.193386	Non-significant	1.03026	1.00168	NPX ~ NPC1 * Age_c + Sex + Error(SampleID)
VIM	ENSG00000026025	Cardiometabolic	P08670	OID20053	NPC1:Age_c	0.212405	0.0060862	0.193474	Non-significant	-0.680198	0.0894291	NPX ~ NPC1 * Age_c + Sex + Error(SampleID)
EDDM3B	ENSG00000181552	Oncology_II	P56851	OID31365	NPC1:Age_c	0.177624	0.00606399	0.193474	Non-significant	0.522518	-0.074782	NPX ~ NPC1 * Age_c + Sex + Error(SampleID)
DDC	ENSG00000132437	Cardiometabolic	P20711	OID20215	NPC1:Age_c	0.177942	0.00601397	0.193474	Non-significant	-0.166455	0.0457865	NPX ~ NPC1 * Age_c + Sex + Error(SampleID)
MCFD2	ENSG00000180398	Cardiometabolic	Q8NI22	OID20171	Age_c	0.130591	0.0202638	0.193895	Non-significant	-0.417073	-0.0190886	NPX ~ NPC1 * Age_c + Sex + Error(SampleID)
SNAP25	ENSG00000132639	Neurology_II	P60880	OID30811	NPC1	0.0645464	0.0901075	0.193979	Non-significant	-0.00686689	0.361745	NPX ~ NPC1 * Age_c + Sex + Error(SampleID)
BRD3	ENSG00000169925	Cardiometabolic_II	Q15059	OID30093	Age_c	0.130232	0.0204494	0.194371	Non-significant	-0.937271	-0.0780967	NPX ~ NPC1 * Age_c + Sex + Error(SampleID)
CALB2	ENSG00000172137	Neurology	P22676	OID20801	Age_c	0.144238	0.0204225	0.194371	Non-significant	0.4712	0.060032	NPX ~ NPC1 * Age_c + Sex + Error(SampleID)
SPAG1	ENSG00000104450	Neurology_II	Q07617	OID30979	NPC1	0.0759818	0.0904801	0.194634	Non-significant	-0.525962	-0.339887	NPX ~ NPC1 * Age_c + Sex + Error(SampleID)
IGFL4	ENSG00000204869	Inflammation_II	Q6B9Z1	OID30500	NPC1	0.0741074	0.0905817	0.194642	Non-significant	0.624737	0.551449	NPX ~ NPC1 * Age_c + Sex + Error(SampleID)
KLRF1	ENSG00000150045	Inflammation_II	Q9NZS2	OID30464	NPC1	0.0716497	0.0906199	0.194642	Non-significant	0.375267	0.482493	NPX ~ NPC1 * Age_c + Sex + Error(SampleID)
GLT8D2	ENSG00000120820	Neurology	Q9H1C3	OID20825	NPC1	0.0798012	0.0914589	0.196166	Non-significant	-0.385999	-0.544351	NPX ~ NPC1 * Age_c + Sex + Error(SampleID)
WARS		Neurology	P23381	OID21084	NPC1	0.0702857	0.0914662	0.196166	Non-significant	0.300748	0.43887	NPX ~ NPC1 * Age_c + Sex + Error(SampleID)
MRI1	ENSG00000037757	Neurology_II	Q9BV20	OID30891	NPC1	0.0811175	0.0917852	0.196702	Non-significant	0.764436	0.798001	NPX ~ NPC1 * Age_c + Sex + Error(SampleID)
APEX1	ENSG00000100823	Oncology	P27695	OID21434	NPC1	0.0681256	0.0920255	0.19707	Non-significant	-0.835627	-0.744506	NPX ~ NPC1 * Age_c + Sex + Error(SampleID)
FLT3LG	ENSG00000090554	Inflammation	P49771	OID20661	Sex	0.211315	0.00323876	0.197151	Non-significant	-0.167532	-0.167269	NPX ~ NPC1 * Age_c + Sex + Error(SampleID)
LRRC59	ENSG00000108829	Cardiometabolic_II	Q96AG4	OID30361	Age_c	0.132677	0.0208508	0.197241	Non-significant	-1.57766	-0.0829897	NPX ~ NPC1 * Age_c + Sex + Error(SampleID)
COL3A1	ENSG00000168542	Cardiometabolic_II	P02461	OID30379	Age_c	0.129394	0.0208892	0.197241	Non-significant	-0.702605	-0.0400484	NPX ~ NPC1 * Age_c + Sex + Error(SampleID)
ACTN4	ENSG00000130402	Inflammation	O43707	OID20435	NPC1	0.0766958	0.0923705	0.197513	Non-significant	-0.435601	-0.463603	NPX ~ NPC1 * Age_c + Sex + Error(SampleID)
VEGFA	ENSG00000112715	Inflammation	P15692	OID20650	NPC1	0.0742588	0.0923318	0.197513	Non-significant	-0.478251	-0.42255	NPX ~ NPC1 * Age_c + Sex + Error(SampleID)
ECE1	ENSG00000117298	Neurology	P42892	OID20891	NPC1	0.0791061	0.0927684	0.198215	Non-significant	0.167919	0.169044	NPX ~ NPC1 * Age_c + Sex + Error(SampleID)
MBL2	ENSG00000165471	Inflammation_II	P11226	OID30759	NPC1	0.0720092	0.0928384	0.198217	Non-significant	-1.09405	-0.862274	NPX ~ NPC1 * Age_c + Sex + Error(SampleID)
FABP4	ENSG00000170323	Cardiometabolic	P15090	OID20245	Sex	0.200484	0.00333019	0.198493	Non-significant	-0.311536	-0.316754	NPX ~ NPC1 * Age_c + Sex + Error(SampleID)
KIR2DL2	ENSG00000276011	Oncology_II	P43627	OID31431	Age_c	0.12891	0.0211469	0.198665	Non-significant	1.135	-0.066463	NPX ~ NPC1 * Age_c + Sex + Error(SampleID)
PLA2G7	ENSG00000146070	Neurology	Q13093	OID21105	Age_c	0.128851	0.0211789	0.198665	Non-significant	1.9879	0.0189564	NPX ~ NPC1 * Age_c + Sex + Error(SampleID)
FUT3_FUT5		Neurology	P21217_Q11128	OID21013	NPC1	0.0726675	0.0934112	0.199291	Non-significant	0.387024	0.314217	NPX ~ NPC1 * Age_c + Sex + Error(SampleID)
ZPR1	ENSG00000109917	Neurology_II	O75312	OID30801	Age_c	0.131001	0.0217359	0.199315	Non-significant	-0.351913	-0.103339	NPX ~ NPC1 * Age_c + Sex + Error(SampleID)
INSL4	ENSG00000120211	Oncology_II	Q14641	OID31370	Age_c	0.128385	0.0214309	0.199315	Non-significant	0.584852	0.0949713	NPX ~ NPC1 * Age_c + Sex + Error(SampleID)
ENTPD2	ENSG00000054179	Oncology	Q9Y5L3	OID21260	Age_c	0.138067	0.0216219	0.199315	Non-significant	0.0644234	-0.0493644	NPX ~ NPC1 * Age_c + Sex + Error(SampleID)
TNC	ENSG00000041982	Cardiometabolic	P24821	OID20359	Age_c	0.127918	0.0216864	0.199315	Non-significant	-0.179378	-0.0336915	NPX ~ NPC1 * Age_c + Sex + Error(SampleID)
CCL27	ENSG00000213927	Cardiometabolic	Q9Y4X3	OID20121	Age_c	0.128428	0.0214074	0.199315	Non-significant	0.648391	0.0296825	NPX ~ NPC1 * Age_c + Sex + Error(SampleID)
AGT	ENSG00000135744	Inflammation_II	P01019	OID30709	Age_c	0.128048	0.0216148	0.199315	Non-significant	-0.128879	0.027814	NPX ~ NPC1 * Age_c + Sex + Error(SampleID)
CD1C	ENSG00000158481	Oncology	P29017	OID21483	Age_c	0.128028	0.0216256	0.199315	Non-significant	-0.159603	-0.0207798	NPX ~ NPC1 * Age_c + Sex + Error(SampleID)
ANXA2	ENSG00000182718	Cardiometabolic_II	P07355	OID30263	NPC1	0.0731236	0.0939742	0.200284	Non-significant	-0.621508	-0.482133	NPX ~ NPC1 * Age_c + Sex + Error(SampleID)
ENO2	ENSG00000111674	Neurology	P09104	OID21046	NPC1	0.0701012	0.0940168	0.200284	Non-significant	0.399026	0.43487	NPX ~ NPC1 * Age_c + Sex + Error(SampleID)
CRH	ENSG00000147571	Oncology	P06850	OID21257	NPC1:Age_c	0.189064	0.00637125	0.200309	Non-significant	-2.22348	0.101552	NPX ~ NPC1 * Age_c + Sex + Error(SampleID)
DCUN1D1	ENSG00000043093	Neurology_II	Q96GG9	OID30830	NPC1	0.0717056	0.0941201	0.200355	Non-significant	0.923907	0.975507	NPX ~ NPC1 * Age_c + Sex + Error(SampleID)
ACP1	ENSG00000143727	Inflammation_II	P24666	OID30524	NPC1	0.0716219	0.0942561	0.200496	Non-significant	-1.00213	-0.964616	NPX ~ NPC1 * Age_c + Sex + Error(SampleID)
DSCAM	ENSG00000171587	Neurology_II	O60469	OID30993	Age_c	0.127464	0.0219376	0.200522	Non-significant	1.6316	-0.0378716	NPX ~ NPC1 * Age_c + Sex + Error(SampleID)
VIM	ENSG00000026025	Cardiometabolic	P08670	OID20053	NPC1	0.0588407	0.0950271	0.201985	Non-significant	-0.680198	-0.515402	NPX ~ NPC1 * Age_c + Sex + Error(SampleID)
ITGB1BP2	ENSG00000147166	Cardiometabolic	Q9UKP3	OID20112	Age_c	0.152516	0.0223991	0.202157	Non-significant	-1.48902	-0.123506	NPX ~ NPC1 * Age_c + Sex + Error(SampleID)
TIMP3	ENSG00000100234	Inflammation	P35625	OID20684	Age_c	0.126813	0.0223028	0.202157	Non-significant	-0.743041	-0.0902434	NPX ~ NPC1 * Age_c + Sex + Error(SampleID)
VIM	ENSG00000026025	Cardiometabolic	P08670	OID20053	Age_c	0.152932	0.0222004	0.202157	Non-significant	-0.680198	-0.0732161	NPX ~ NPC1 * Age_c + Sex + Error(SampleID)
RRM2B	ENSG00000048392	Oncology	Q7LG56	OID21174	Age_c	0.136582	0.0223953	0.202157	Non-significant	0.351736	-0.053456	NPX ~ NPC1 * Age_c + Sex + Error(SampleID)
ISLR2	ENSG00000167178	Neurology	Q6UXK2	OID20889	NPC1	0.0760106	0.0954011	0.20263	Non-significant	0.0734869	0.33233	NPX ~ NPC1 * Age_c + Sex + Error(SampleID)
TNFSF9	ENSG00000125657	Inflammation_II	P41273	OID30435	NPC1	0.0701198	0.0954897	0.202668	Non-significant	0.371642	0.472053	NPX ~ NPC1 * Age_c + Sex + Error(SampleID)
TP53BP1	ENSG00000067369	Inflammation_II	Q12888	OID30470	NPC1	0.072029	0.095734	0.202693	Non-significant	-0.885872	-0.615571	NPX ~ NPC1 * Age_c + Sex + Error(SampleID)
SEZ6L	ENSG00000100095	Oncology	Q9BYH1	OID21488	NPC1	0.0673648	0.0957851	0.202693	Non-significant	0.100723	0.378219	NPX ~ NPC1 * Age_c + Sex + Error(SampleID)
SEMA3F	ENSG00000001617	Cardiometabolic	Q13275	OID20186	NPC1	0.0716755	0.095755	0.202693	Non-significant	0.285507	0.197583	NPX ~ NPC1 * Age_c + Sex + Error(SampleID)
GC	ENSG00000145321	Inflammation_II	P02774	OID30780	NPC1	0.0702206	0.0956901	0.202693	Non-significant	-0.189337	-0.174043	NPX ~ NPC1 * Age_c + Sex + Error(SampleID)
DDAH1	ENSG00000153904	Oncology	O94760	OID21299	NPC1	0.072897	0.0958708	0.202725	Non-significant	0.297	0.405337	NPX ~ NPC1 * Age_c + Sex + Error(SampleID)
EIF2AK2	ENSG00000055332	Oncology_II	P19525	OID31442	NPC1	0.0722772	0.0959947	0.202837	Non-significant	-1.59268	-1.18778	NPX ~ NPC1 * Age_c + Sex + Error(SampleID)
NMT1	ENSG00000136448	Neurology_II	P30419	OID31021	NPC1	0.072214	0.0963705	0.20348	Non-significant	-1.13731	-0.808788	NPX ~ NPC1 * Age_c + Sex + Error(SampleID)
IL17A	ENSG00000112115	Inflammation	Q16552	OID20469	NPC1	0.0747921	0.0966771	0.203977	Non-significant	0.398468	0.532437	NPX ~ NPC1 * Age_c + Sex + Error(SampleID)
FLT3LG	ENSG00000090554	Inflammation	P49771	OID20661	NPC1:Age_c	0.183199	0.00656417	0.204131	Non-significant	-0.167532	0.0311432	NPX ~ NPC1 * Age_c + Sex + Error(SampleID)
CMC1	ENSG00000187118	Cardiometabolic_II	Q7Z7K0	OID30360	NPC1	0.0782279	0.0968695	0.204233	Non-significant	-0.82654	-0.72041	NPX ~ NPC1 * Age_c + Sex + Error(SampleID)
CFD	ENSG00000197766	Inflammation_II	P00746	OID30738	NPC1	0.0683214	0.0971509	0.204529	Non-significant	-0.255041	-0.383866	NPX ~ NPC1 * Age_c + Sex + Error(SampleID)
ADAMTS15	ENSG00000166106	Oncology	Q8TE58	OID21275	NPC1	0.0730825	0.0972245	0.204529	Non-significant	0.512608	0.380668	NPX ~ NPC1 * Age_c + Sex + Error(SampleID)
TACSTD2	ENSG00000184292	Oncology	P09758	OID21447	NPC1	0.0670749	0.0971644	0.204529	Non-significant	-0.184275	-0.16512	NPX ~ NPC1 * Age_c + Sex + Error(SampleID)
LTBP2	ENSG00000119681	Cardiometabolic	Q14767	OID20254	NPC1	0.0689484	0.0974372	0.204826	Non-significant	0.332547	0.256061	NPX ~ NPC1 * Age_c + Sex + Error(SampleID)
TNIP1	ENSG00000145901	Neurology_II	Q15025	OID31120	NPC1	0.0709004	0.0983324	0.206556	Non-significant	-0.961567	-0.766698	NPX ~ NPC1 * Age_c + Sex + Error(SampleID)
FGF2	ENSG00000138685	Inflammation	P09038	OID20503	Age_c	0.132022	0.0229893	0.206831	Non-significant	-0.692182	-0.0532491	NPX ~ NPC1 * Age_c + Sex + Error(SampleID)
TIMM8A	ENSG00000126953	Neurology_II	O60220	OID31143	NPC1	0.0709832	0.0986704	0.207114	Non-significant	-0.568073	-0.420785	NPX ~ NPC1 * Age_c + Sex + Error(SampleID)
ANGPT2	ENSG00000091879	Oncology	O15123	OID21463	NPC1	0.0697773	0.0989677	0.207585	Non-significant	0.274284	0.253357	NPX ~ NPC1 * Age_c + Sex + Error(SampleID)
IGFBPL1	ENSG00000137142	Cardiometabolic	Q8WX77	OID20155	NPC1	0.0686001	0.0991698	0.207857	Non-significant	0.298216	0.292907	NPX ~ NPC1 * Age_c + Sex + Error(SampleID)
C1QL2	ENSG00000144119	Inflammation_II	Q7Z5L3	OID30515	NPC1	0.065993	0.0995101	0.208265	Non-significant	0.042675	0.238561	NPX ~ NPC1 * Age_c + Sex + Error(SampleID)
GFRA3	ENSG00000146013	Neurology	O60609	OID20933	NPC1	0.0698546	0.0994404	0.208265	Non-significant	0.193323	0.231396	NPX ~ NPC1 * Age_c + Sex + Error(SampleID)
PAK4	ENSG00000130669	Neurology	O96013	OID20819	NPC1	0.0754969	0.0996189	0.20834	Non-significant	0.443146	0.676934	NPX ~ NPC1 * Age_c + Sex + Error(SampleID)
SNX2	ENSG00000205302	Oncology_II	O60749	OID31374	NPC1	0.0672323	0.0997556	0.208474	Non-significant	0.701597	0.767246	NPX ~ NPC1 * Age_c + Sex + Error(SampleID)
MMP1	ENSG00000196611	Inflammation	P03956	OID20672	NPC1	0.0715744	0.0998316	0.20848	Non-significant	-0.433449	-0.535773	NPX ~ NPC1 * Age_c + Sex + Error(SampleID)
CD59	ENSG00000085063	Cardiometabolic	P13987	OID20339	Age_c	0.125084	0.0233025	0.208992	Non-significant	-0.0631858	0.0170809	NPX ~ NPC1 * Age_c + Sex + Error(SampleID)
LRPAP1	ENSG00000163956	Neurology	P30533	OID21059	Age_c	0.124958	0.0233771	0.209006	Non-significant	-0.482567	-0.0506179	NPX ~ NPC1 * Age_c + Sex + Error(SampleID)
KCTD5	ENSG00000167977	Neurology_II	Q9NXV2	OID31148	Age_c	0.124785	0.0234796	0.209268	Non-significant	-0.03293	-0.0519848	NPX ~ NPC1 * Age_c + Sex + Error(SampleID)
IL13RA1	ENSG00000131724	Oncology	P78552	OID21504	Age_c	0.124628	0.0235732	0.20945	Non-significant	-0.188598	-0.0171661	NPX ~ NPC1 * Age_c + Sex + Error(SampleID)
LPA	ENSG00000198670	Inflammation_II	P08519	OID30747	NPC1	0.0673728	0.100494	0.209711	Non-significant	-1.08521	-1.20571	NPX ~ NPC1 * Age_c + Sex + Error(SampleID)
FAM172A		Cardiometabolic_II	Q8WUF8	OID30248	NPC1	0.0704051	0.100575	0.209727	Non-significant	-0.588961	-0.476537	NPX ~ NPC1 * Age_c + Sex + Error(SampleID)
PAEP	ENSG00000122133	Neurology	P09466	OID20925	NPC1:Age_c	0.176062	0.00703319	0.20988	Non-significant	-0.032055	-0.106618	NPX ~ NPC1 * Age_c + Sex + Error(SampleID)
CSPG5	ENSG00000114646	Neurology_II	O95196	OID30843	NPC1:Age_c	0.17601	0.00704246	0.20988	Non-significant	0.769164	0.0771742	NPX ~ NPC1 * Age_c + Sex + Error(SampleID)
SEC31A	ENSG00000138674	Cardiometabolic_II	O94979	OID30269	NPC1:Age_c	0.17602	0.0070407	0.20988	Non-significant	-0.470549	0.0618903	NPX ~ NPC1 * Age_c + Sex + Error(SampleID)
CLEC5A	ENSG00000258227	Cardiometabolic	Q9NY25	OID20165	NPC1:Age_c	0.171956	0.0070248	0.20988	Non-significant	-0.394108	0.0482127	NPX ~ NPC1 * Age_c + Sex + Error(SampleID)
FABP6	ENSG00000170231	Cardiometabolic	P51161	OID20076	NPC1	0.0755673	0.100935	0.210324	Non-significant	0.390052	0.371636	NPX ~ NPC1 * Age_c + Sex + Error(SampleID)
GUCY2C	ENSG00000070019	Oncology_II	P25092	OID31318	Age_c	0.130355	0.0239362	0.210922	Non-significant	1.86194	-0.140738	NPX ~ NPC1 * Age_c + Sex + Error(SampleID)
PAFAH2	ENSG00000158006	Oncology_II	Q99487	OID31286	Age_c	0.130286	0.0239763	0.210922	Non-significant	-0.0113556	-0.136973	NPX ~ NPC1 * Age_c + Sex + Error(SampleID)
SCARB1	ENSG00000073060	Neurology	Q8WTV0	OID20805	Age_c	0.137188	0.0240338	0.210922	Non-significant	-0.0482247	-0.104423	NPX ~ NPC1 * Age_c + Sex + Error(SampleID)
DNAJC21	ENSG00000168724	Neurology_II	Q5F1R6	OID31104	Age_c	0.123887	0.0240203	0.210922	Non-significant	-0.298595	-0.0262536	NPX ~ NPC1 * Age_c + Sex + Error(SampleID)
YY1	ENSG00000100811	Inflammation_II	P25490	OID30446	NPC1	0.0694881	0.101484	0.211313	Non-significant	-0.961635	-0.770765	NPX ~ NPC1 * Age_c + Sex + Error(SampleID)
SSBP1	ENSG00000106028	Inflammation_II	Q04837	OID30468	Age_c	0.123656	0.0241612	0.211392	Non-significant	0.143077	-0.065327	NPX ~ NPC1 * Age_c + Sex + Error(SampleID)
CNTN1	ENSG00000018236	Cardiometabolic	Q12860	OID20307	NPC1	0.0680047	0.10187	0.211964	Non-significant	-0.178083	-0.173051	NPX ~ NPC1 * Age_c + Sex + Error(SampleID)
SERPINH1	ENSG00000149257	Oncology_II	P50454	OID31322	Age_c	0.12956	0.0244012	0.212224	Non-significant	-0.993712	-0.224755	NPX ~ NPC1 * Age_c + Sex + Error(SampleID)
PGM2	ENSG00000169299	Neurology_II	Q96G03	OID30904	Age_c	0.136524	0.0244046	0.212224	Non-significant	0.832072	0.0838902	NPX ~ NPC1 * Age_c + Sex + Error(SampleID)
WWP2	ENSG00000198373	Neurology	O00308	OID20926	Age_c	0.126172	0.0244997	0.212405	Non-significant	-0.642583	-0.0641224	NPX ~ NPC1 * Age_c + Sex + Error(SampleID)
CTF1	ENSG00000150281	Cardiometabolic	Q16619	OID20061	Age_c	0.148137	0.0245964	0.212599	Non-significant	-0.92667	-0.124388	NPX ~ NPC1 * Age_c + Sex + Error(SampleID)
DEFB116	ENSG00000215545	Neurology_II	Q30KQ4	OID30823	NPC1	0.0682519	0.102313	0.212731	Non-significant	0.567806	0.609297	NPX ~ NPC1 * Age_c + Sex + Error(SampleID)
BRD3	ENSG00000169925	Cardiometabolic_II	Q15059	OID30093	NPC1:Age_c	0.170883	0.00722262	0.21303	Non-significant	-0.937271	0.0915648	NPX ~ NPC1 * Age_c + Sex + Error(SampleID)
SRP14	ENSG00000140319	Oncology	P37108	OID21324	NPC1	0.0708436	0.102739	0.213358	Non-significant	-0.759133	-0.713602	NPX ~ NPC1 * Age_c + Sex + Error(SampleID)
SMOC2	ENSG00000112562	Inflammation	Q9H3U7	OID20730	NPC1	0.0676886	0.102764	0.213358	Non-significant	-0.328408	-0.26535	NPX ~ NPC1 * Age_c + Sex + Error(SampleID)
SPARCL1	ENSG00000152583	Cardiometabolic	Q14515	OID20361	Age_c	0.122689	0.0247607	0.213375	Non-significant	-0.532249	-0.0185941	NPX ~ NPC1 * Age_c + Sex + Error(SampleID)
CRYM	ENSG00000103316	Neurology_II	Q14894	OID30815	NPC1	0.0689115	0.103117	0.213936	Non-significant	0.745148	0.742712	NPX ~ NPC1 * Age_c + Sex + Error(SampleID)
CST6	ENSG00000175315	Cardiometabolic	Q15828	OID20293	Age_c	0.122314	0.024997	0.214121	Non-significant	0.0424533	0.0365537	NPX ~ NPC1 * Age_c + Sex + Error(SampleID)
QPCT	ENSG00000115828	Cardiometabolic	Q16769	OID20320	Age_c	0.122396	0.0249454	0.214121	Non-significant	0.0824192	0.0275508	NPX ~ NPC1 * Age_c + Sex + Error(SampleID)
HRAS	ENSG00000174775	Oncology_II	P01112	OID31263	NPC1	0.0677424	0.103314	0.214189	Non-significant	0.708691	0.743865	NPX ~ NPC1 * Age_c + Sex + Error(SampleID)
ANKMY2	ENSG00000106524	Inflammation_II	Q8IV38	OID30518	NPC1	0.0688973	0.103469	0.214355	Non-significant	-0.853752	-0.678395	NPX ~ NPC1 * Age_c + Sex + Error(SampleID)
TNF	ENSG00000232810	Neurology	P01375	OID20848	NPC1	0.0729348	0.103895	0.215033	Non-significant	0.132741	0.304545	NPX ~ NPC1 * Age_c + Sex + Error(SampleID)
CTBS	ENSG00000117151	Inflammation_II	Q01459	OID30710	NPC1	0.0632902	0.103947	0.215033	Non-significant	-0.0491133	-0.113894	NPX ~ NPC1 * Age_c + Sex + Error(SampleID)
METAP1D	ENSG00000172878	Inflammation	Q6UB28	OID20519	NPC1	0.0713082	0.104079	0.215151	Non-significant	0.370025	0.47243	NPX ~ NPC1 * Age_c + Sex + Error(SampleID)
OFD1	ENSG00000046651	Oncology_II	O75665	OID31268	NPC1	0.0738581	0.104267	0.21523	Non-significant	1.07192	1.49125	NPX ~ NPC1 * Age_c + Sex + Error(SampleID)
S100A3	ENSG00000188015	Oncology_II	P33764	OID31352	NPC1	0.0681087	0.104226	0.21523	Non-significant	-0.310089	-0.325483	NPX ~ NPC1 * Age_c + Sex + Error(SampleID)
TSPAN7	ENSG00000156298	Neurology_II	P41732	OID30810	NPC1	0.0658812	0.104607	0.215776	Non-significant	0.756947	1.11689	NPX ~ NPC1 * Age_c + Sex + Error(SampleID)
MYDGF	ENSG00000074842	Cardiometabolic_II	Q969H8	OID30313	Age_c	0.124841	0.0253212	0.215785	Non-significant	-2.48075	-0.0985703	NPX ~ NPC1 * Age_c + Sex + Error(SampleID)
ROBO1	ENSG00000169855	Inflammation	Q9Y6N7	OID20734	Age_c	0.121773	0.0253421	0.215785	Non-significant	0.301276	-0.0342615	NPX ~ NPC1 * Age_c + Sex + Error(SampleID)
TMED4	ENSG00000158604	Cardiometabolic_II	Q7Z7H5	OID30154	NPC1	0.0663935	0.104697	0.215806	Non-significant	0.941907	0.893538	NPX ~ NPC1 * Age_c + Sex + Error(SampleID)
CA3	ENSG00000164879	Cardiometabolic	P07451	OID20271	NPC1	0.0663304	0.104849	0.21583	Non-significant	0.81492	0.679967	NPX ~ NPC1 * Age_c + Sex + Error(SampleID)
KIFBP	ENSG00000198954	Oncology	Q96EK5	OID21320	NPC1	0.0701555	0.10486	0.21583	Non-significant	-0.671476	-0.583535	NPX ~ NPC1 * Age_c + Sex + Error(SampleID)
LMNB1	ENSG00000113368	Oncology_II	P20700	OID31501	NPC1	0.0676127	0.104957	0.215876	Non-significant	-0.836427	-0.71653	NPX ~ NPC1 * Age_c + Sex + Error(SampleID)
NLGN2	ENSG00000169992	Neurology_II	Q8NFZ4	OID30878	NPC1	0.0691269	0.105609	0.217059	Non-significant	0.790072	0.700908	NPX ~ NPC1 * Age_c + Sex + Error(SampleID)
MYCBP2	ENSG00000005810	Neurology_II	O75592	OID30996	NPC1	0.06787	0.106029	0.217662	Non-significant	-0.966498	-0.737461	NPX ~ NPC1 * Age_c + Sex + Error(SampleID)
SH2D1A	ENSG00000183918	Inflammation	O60880	OID20514	NPC1	0.0416461	0.10613	0.217662	Non-significant	-0.60215	-0.487831	NPX ~ NPC1 * Age_c + Sex + Error(SampleID)
GALNT2	ENSG00000143641	Oncology	Q10471	OID21423	NPC1	0.0632491	0.106063	0.217662	Non-significant	0.128366	0.124321	NPX ~ NPC1 * Age_c + Sex + Error(SampleID)
TFF2	ENSG00000160181	Inflammation	Q03403	OID20787	NPC1:Age_c	0.168828	0.00761701	0.217923	Non-significant	0.403632	0.0347805	NPX ~ NPC1 * Age_c + Sex + Error(SampleID)
CCDC80	ENSG00000091986	Cardiometabolic	Q76M96	OID20226	NPC1:Age_c	0.169269	0.00753062	0.217923	Non-significant	0.157342	-0.0313171	NPX ~ NPC1 * Age_c + Sex + Error(SampleID)
LRP1	ENSG00000123384	Oncology	Q07954	OID21293	NPC1:Age_c	0.177393	0.00758113	0.217923	Non-significant	0.0135018	0.0231142	NPX ~ NPC1 * Age_c + Sex + Error(SampleID)
SPINK5	ENSG00000133710	Neurology	Q9NQ38	OID21148	NPC1	0.06348	0.106413	0.218086	Non-significant	-0.0354917	-0.16316	NPX ~ NPC1 * Age_c + Sex + Error(SampleID)
PSME1	ENSG00000092010	Neurology	Q06323	OID20969	NPC1	0.067283	0.106612	0.218182	Non-significant	0.436772	0.447399	NPX ~ NPC1 * Age_c + Sex + Error(SampleID)
CTHRC1	ENSG00000164932	Cardiometabolic_II	Q96CG8	OID30393	NPC1	0.0643438	0.106605	0.218182	Non-significant	-0.192482	-0.295159	NPX ~ NPC1 * Age_c + Sex + Error(SampleID)
WWP2	ENSG00000198373	Neurology	O00308	OID20926	NPC1	0.0604229	0.106691	0.218186	Non-significant	-0.642583	-0.505348	NPX ~ NPC1 * Age_c + Sex + Error(SampleID)
ADAM8	ENSG00000151651	Neurology	P78325	OID21039	Age_c	0.121201	0.0257123	0.218288	Non-significant	-0.281203	-0.0385968	NPX ~ NPC1 * Age_c + Sex + Error(SampleID)
ACP5	ENSG00000102575	Cardiometabolic	P13686	OID20314	Age_c	0.120951	0.0258755	0.218377	Non-significant	0.87293	-0.0221442	NPX ~ NPC1 * Age_c + Sex + Error(SampleID)
AFM	ENSG00000079557	Inflammation_II	P43652	OID30741	Age_c	0.121019	0.0258309	0.218377	Non-significant	-0.222294	0.0178087	NPX ~ NPC1 * Age_c + Sex + Error(SampleID)
BRAP	ENSG00000089234	Oncology_II	Q7Z569	OID31506	NPC1	0.0676231	0.106869	0.218394	Non-significant	-0.982742	-0.737715	NPX ~ NPC1 * Age_c + Sex + Error(SampleID)
ENSA	ENSG00000143420	Oncology_II	O43768	OID31355	NPC1	0.0645732	0.106958	0.218421	Non-significant	0.587109	0.779665	NPX ~ NPC1 * Age_c + Sex + Error(SampleID)
MANF	ENSG00000145050	Inflammation	P55145	OID20707	Age_c	0.120789	0.0259817	0.218628	Non-significant	-3.70309	-0.100009	NPX ~ NPC1 * Age_c + Sex + Error(SampleID)
CEP170	ENSG00000143702	Cardiometabolic_II	Q5SW79	OID30240	Age_c	0.12365	0.026079	0.218804	Non-significant	-2.72397	-0.123233	NPX ~ NPC1 * Age_c + Sex + Error(SampleID)
CD83	ENSG00000112149	Inflammation	Q01151	OID20565	Age_c	0.126688	0.0261574	0.218819	Non-significant	1.36884	-0.028715	NPX ~ NPC1 * Age_c + Sex + Error(SampleID)
MYOM3	ENSG00000142661	Inflammation_II	Q5VTT5	OID30633	Sex	0.19592	0.00375664	0.219342	Non-significant	-1.1325	0.580112	NPX ~ NPC1 * Age_c + Sex + Error(SampleID)
SPARCL1	ENSG00000152583	Cardiometabolic	Q14515	OID20361	NPC1:Age_c	0.168165	0.00774858	0.219492	Non-significant	-0.532249	0.0223413	NPX ~ NPC1 * Age_c + Sex + Error(SampleID)
TAFA5	ENSG00000219438	Oncology	Q7Z5A7	OID21321	Age_c	0.126418	0.0263283	0.219608	Non-significant	0.612777	-0.0304914	NPX ~ NPC1 * Age_c + Sex + Error(SampleID)
IL17F	ENSG00000112116	Inflammation	Q96PD4	OID20456	NPC1	0.070256	0.107798	0.219978	Non-significant	0.651296	0.755477	NPX ~ NPC1 * Age_c + Sex + Error(SampleID)
GNGT1	ENSG00000127928	Neurology_II	P63211	OID30920	NPC1	0.0688214	0.108194	0.220629	Non-significant	1.27552	1.08421	NPX ~ NPC1 * Age_c + Sex + Error(SampleID)
TARM1	ENSG00000248385	Neurology_II	B6A8C7	OID30937	NPC1	0.0703081	0.108545	0.220879	Non-significant	-1.26364	-1.28445	NPX ~ NPC1 * Age_c + Sex + Error(SampleID)
KLB	ENSG00000134962	Neurology	Q86Z14	OID20888	NPC1	0.0696939	0.108625	0.220879	Non-significant	0.0689611	0.510312	NPX ~ NPC1 * Age_c + Sex + Error(SampleID)
S100P	ENSG00000163993	Cardiometabolic	P25815	OID20103	NPC1	0.0523842	0.108564	0.220879	Non-significant	-0.600774	-0.468223	NPX ~ NPC1 * Age_c + Sex + Error(SampleID)
PIGR	ENSG00000162896	Neurology	P01833	OID21102	NPC1	0.0654902	0.10841	0.220879	Non-significant	0.258572	0.283278	NPX ~ NPC1 * Age_c + Sex + Error(SampleID)
BRD3	ENSG00000169925	Cardiometabolic_II	Q15059	OID30093	NPC1	0.0681852	0.108821	0.22112	Non-significant	-0.937271	-0.596325	NPX ~ NPC1 * Age_c + Sex + Error(SampleID)
AGT	ENSG00000135744	Inflammation_II	P01019	OID30709	NPC1	0.06258	0.108928	0.22118	Non-significant	-0.128879	-0.214386	NPX ~ NPC1 * Age_c + Sex + Error(SampleID)
RSPO1	ENSG00000169218	Neurology	Q2MKA7	OID20938	Age_c	0.12284	0.026607	0.221287	Non-significant	0.042693	0.032604	NPX ~ NPC1 * Age_c + Sex + Error(SampleID)
HPCAL1	ENSG00000115756	Inflammation	P37235	OID20615	Age_c	0.125719	0.0267772	0.221572	Non-significant	-0.398771	-0.0587629	NPX ~ NPC1 * Age_c + Sex + Error(SampleID)
DDX39A	ENSG00000123136	Inflammation_II	O00148	OID30494	Age_c	0.119571	0.0267962	0.221572	Non-significant	-0.352764	-0.044533	NPX ~ NPC1 * Age_c + Sex + Error(SampleID)
CEBPB	ENSG00000172216	Cardiometabolic	P17676	OID20052	Age_c	0.143746	0.0270118	0.221819	Non-significant	-1.45402	-0.115219	NPX ~ NPC1 * Age_c + Sex + Error(SampleID)
PPY	ENSG00000108849	Oncology	P01298	OID21516	Age_c	0.1192	0.0270493	0.221819	Non-significant	-0.729262	-0.0858179	NPX ~ NPC1 * Age_c + Sex + Error(SampleID)
BPIFB1	ENSG00000125999	Cardiometabolic	Q8TDL5	OID20308	Age_c	0.119186	0.0270586	0.221819	Non-significant	-1.00624	-0.04989	NPX ~ NPC1 * Age_c + Sex + Error(SampleID)
EIF4EBP1	ENSG00000187840	Cardiometabolic	Q13541	OID20162	NPC1	0.0647006	0.109434	0.221973	Non-significant	0.993426	0.87765	NPX ~ NPC1 * Age_c + Sex + Error(SampleID)
EPHA10	ENSG00000183317	Neurology	Q5JZY3	OID20840	NPC1	0.0710651	0.109474	0.221973	Non-significant	0.607306	0.628316	NPX ~ NPC1 * Age_c + Sex + Error(SampleID)
LMOD1	ENSG00000163431	Cardiometabolic_II	P29536	OID30212	Age_c	0.121996	0.0271688	0.222085	Non-significant	0.1678	0.0379408	NPX ~ NPC1 * Age_c + Sex + Error(SampleID)
AHNAK2	ENSG00000185567	Cardiometabolic_II	Q8IVF2	OID30244	Age_c	0.121681	0.0273813	0.223185	Non-significant	-0.479302	0.0290754	NPX ~ NPC1 * Age_c + Sex + Error(SampleID)
TP73	ENSG00000078900	Neurology_II	O15350	OID30879	NPC1	0.0705922	0.110167	0.223221	Non-significant	1.72616	1.72609	NPX ~ NPC1 * Age_c + Sex + Error(SampleID)
IGFBP1	ENSG00000146678	Cardiometabolic	P08833	OID20246	Age_c	0.118578	0.0274784	0.22334	Non-significant	1.76248	-0.0918862	NPX ~ NPC1 * Age_c + Sex + Error(SampleID)
CST5	ENSG00000170367	Neurology	P28325	OID20995	Age_c	0.121419	0.0275597	0.223367	Non-significant	0.136292	-0.0517645	NPX ~ NPC1 * Age_c + Sex + Error(SampleID)
TRDMT1	ENSG00000107614	Oncology_II	O14717	OID31335	NPC1	0.0720648	0.110677	0.223952	Non-significant	0.695662	0.935975	NPX ~ NPC1 * Age_c + Sex + Error(SampleID)
ID4	ENSG00000172201	Oncology_II	P47928	OID31284	NPC1	0.0605096	0.110684	0.223952	Non-significant	0.756151	0.518455	NPX ~ NPC1 * Age_c + Sex + Error(SampleID)
MPHOSPH8	ENSG00000196199	Cardiometabolic	Q99549	OID20092	NPC1	0.0545004	0.11078	0.223988	Non-significant	-0.593862	-0.478137	NPX ~ NPC1 * Age_c + Sex + Error(SampleID)
MYOC	ENSG00000034971	Neurology	Q99972	OID21121	Age_c	0.118231	0.0277212	0.22404	Non-significant	-0.466278	0.0462872	NPX ~ NPC1 * Age_c + Sex + Error(SampleID)
OXT	ENSG00000101405	Neurology	P01178	OID21047	Age_c	0.117981	0.0278973	0.224828	Non-significant	0.406397	0.0615236	NPX ~ NPC1 * Age_c + Sex + Error(SampleID)
HMMR	ENSG00000072571	Oncology_II	O75330	OID31175	NPC1	0.0643875	0.111987	0.225974	Non-significant	0.973092	0.916919	NPX ~ NPC1 * Age_c + Sex + Error(SampleID)
HEBP1	ENSG00000013583	Cardiometabolic	Q9NRV9	OID20063	NPC1	0.0721181	0.112079	0.225974	Non-significant	-0.357053	-0.365303	NPX ~ NPC1 * Age_c + Sex + Error(SampleID)
ADAMTSL2	ENSG00000197859	Cardiometabolic_II	Q86TH1	OID30370	NPC1	0.0641481	0.112018	0.225974	Non-significant	0.294657	0.285034	NPX ~ NPC1 * Age_c + Sex + Error(SampleID)
PRELP	ENSG00000188783	Inflammation	P51888	OID20766	NPC1	0.0628028	0.11201	0.225974	Non-significant	-0.0779033	-0.19928	NPX ~ NPC1 * Age_c + Sex + Error(SampleID)
DSG2	ENSG00000046604	Neurology	Q14126	OID21113	NPC1	0.0631279	0.112349	0.22636	Non-significant	-0.0718967	-0.130644	NPX ~ NPC1 * Age_c + Sex + Error(SampleID)
MUCL3	ENSG00000168631	Oncology_II	Q3MIW9	OID31170	NPC1	0.0643313	0.112692	0.226732	Non-significant	0.714472	0.572076	NPX ~ NPC1 * Age_c + Sex + Error(SampleID)
GOLM2	ENSG00000166734	Neurology	Q6P4E1	OID21044	NPC1	0.0656638	0.112625	0.226732	Non-significant	-0.274392	-0.176154	NPX ~ NPC1 * Age_c + Sex + Error(SampleID)
SPACA5_SPACA5B		Neurology_II	Q96QH8	OID30990	NPC1	0.0628898	0.112801	0.226792	Non-significant	0.176973	0.18025	NPX ~ NPC1 * Age_c + Sex + Error(SampleID)
FOLR1	ENSG00000110195	Oncology	P15328	OID21529	NPC1	0.0621744	0.11316	0.227353	Non-significant	0.196261	0.182748	NPX ~ NPC1 * Age_c + Sex + Error(SampleID)
FAM20A	ENSG00000108950	Cardiometabolic_II	Q96MK3	OID30348	NPC1	0.0629459	0.113269	0.227412	Non-significant	-0.121841	-0.161457	NPX ~ NPC1 * Age_c + Sex + Error(SampleID)
DUSP13		Oncology_II	Q6B8I1	OID31394	Age_c	0.117373	0.0283298	0.227673	Non-significant	-0.503303	0.062741	NPX ~ NPC1 * Age_c + Sex + Error(SampleID)
IGF2BP3	ENSG00000136231	Cardiometabolic_II	O00425	OID30112	Age_c	0.11724	0.0284253	0.227801	Non-significant	-1.21639	-0.0804846	NPX ~ NPC1 * Age_c + Sex + Error(SampleID)
MMP3	ENSG00000149968	Neurology	P08254	OID21083	Sex	0.193711	0.00398156	0.227825	Non-significant	-0.672432	0.365969	NPX ~ NPC1 * Age_c + Sex + Error(SampleID)
LSM8	ENSG00000128534	Oncology_II	O95777	OID31269	NPC1	0.069271	0.113914	0.228345	Non-significant	-0.562825	-0.948184	NPX ~ NPC1 * Age_c + Sex + Error(SampleID)
RILPL2	ENSG00000150977	Cardiometabolic_II	Q969X0	OID30342	NPC1	0.0737641	0.113973	0.228345	Non-significant	-0.879788	-0.663337	NPX ~ NPC1 * Age_c + Sex + Error(SampleID)
ASGR1	ENSG00000141505	Neurology	P07306	OID20990	NPC1	0.0692774	0.113838	0.228345	Non-significant	-0.085325	-0.145005	NPX ~ NPC1 * Age_c + Sex + Error(SampleID)
LPL	ENSG00000175445	Cardiometabolic	P06858	OID20188	NPC1	0.0615549	0.114212	0.228664	Non-significant	0.282266	0.351725	NPX ~ NPC1 * Age_c + Sex + Error(SampleID)
DNM1	ENSG00000106976	Oncology_II	Q05193	OID31458	NPC1	0.0645365	0.114465	0.229011	Non-significant	-0.860213	-0.792477	NPX ~ NPC1 * Age_c + Sex + Error(SampleID)
RP2	ENSG00000102218	Oncology	O75695	OID21302	NPC1	0.0664775	0.114854	0.229627	Non-significant	-0.420416	-0.330738	NPX ~ NPC1 * Age_c + Sex + Error(SampleID)
CLNS1A	ENSG00000074201	Neurology_II	P54105	OID30929	NPC1	0.0686627	0.114989	0.229738	Non-significant	0.972941	0.896526	NPX ~ NPC1 * Age_c + Sex + Error(SampleID)
PAFAH2	ENSG00000158006	Oncology_II	Q99487	OID31286	NPC1:Age_c	0.17426	0.00819201	0.229778	Non-significant	-0.0113556	0.16228	NPX ~ NPC1 * Age_c + Sex + Error(SampleID)
TREML2	ENSG00000112195	Neurology	Q5T2D2	OID21120	Age_c	0.116542	0.0289323	0.230572	Non-significant	0.261418	-0.0335006	NPX ~ NPC1 * Age_c + Sex + Error(SampleID)
CD109	ENSG00000156535	Neurology	Q6YHK3	OID21108	Age_c	0.1166	0.0288899	0.230572	Non-significant	0.0477142	-0.0316168	NPX ~ NPC1 * Age_c + Sex + Error(SampleID)
SPON2	ENSG00000159674	Cardiometabolic	Q9BUD6	OID20221	NPC1	0.0645578	0.116256	0.232106	Non-significant	0.349881	0.227362	NPX ~ NPC1 * Age_c + Sex + Error(SampleID)
SERPINA4	ENSG00000100665	Inflammation_II	P29622	OID30774	NPC1	0.061127	0.11652	0.232471	Non-significant	-0.119212	-0.16738	NPX ~ NPC1 * Age_c + Sex + Error(SampleID)
ASGR2	ENSG00000161944	Inflammation_II	P07307	OID30679	NPC1	0.0632417	0.117057	0.2333	Non-significant	0.374503	0.311879	NPX ~ NPC1 * Age_c + Sex + Error(SampleID)
GPKOW	ENSG00000068394	Neurology	Q92917	OID20890	NPC1	0.0700042	0.117099	0.2333	Non-significant	-0.350555	-0.28138	NPX ~ NPC1 * Age_c + Sex + Error(SampleID)
GTPBP2	ENSG00000172432	Neurology_II	Q9BX10	OID30946	Age_c	0.128357	0.0294565	0.233413	Non-significant	-3.54745	-0.161927	NPX ~ NPC1 * Age_c + Sex + Error(SampleID)
ATOX1	ENSG00000177556	Oncology	O00244	OID21476	Age_c	0.115877	0.0294235	0.233413	Non-significant	-1.01824	-0.0943597	NPX ~ NPC1 * Age_c + Sex + Error(SampleID)
FLT3LG	ENSG00000090554	Inflammation	P49771	OID20661	Age_c	0.121666	0.0295336	0.233413	Non-significant	-0.167532	-0.0244865	NPX ~ NPC1 * Age_c + Sex + Error(SampleID)
TCL1A	ENSG00000100721	Neurology	P56279	OID20987	NPC1	0.060473	0.117522	0.23398	Non-significant	0.734076	0.646443	NPX ~ NPC1 * Age_c + Sex + Error(SampleID)
TIMP2	ENSG00000035862	Cardiometabolic_II	P16035	OID30318	NPC1	0.0630804	0.117791	0.234353	Non-significant	0.220009	0.257255	NPX ~ NPC1 * Age_c + Sex + Error(SampleID)
GCC1	ENSG00000179562	Neurology_II	Q96CN9	OID31147	NPC1	0.0640307	0.11818	0.234801	Non-significant	-0.937177	-0.648416	NPX ~ NPC1 * Age_c + Sex + Error(SampleID)
GPHA2	ENSG00000149735	Oncology_II	Q96T91	OID31437	NPC1	0.0612747	0.118141	0.234801	Non-significant	0.416722	0.498025	NPX ~ NPC1 * Age_c + Sex + Error(SampleID)
CEACAM5	ENSG00000105388	Oncology	P06731	OID21171	NPC1	0.0661176	0.118271	0.234819	Non-significant	0.834033	0.476381	NPX ~ NPC1 * Age_c + Sex + Error(SampleID)
PROC	ENSG00000115718	Cardiometabolic	P04070	OID20402	Age_c	0.115345	0.0298226	0.235048	Non-significant	0.0178425	0.0184457	NPX ~ NPC1 * Age_c + Sex + Error(SampleID)
MMP7	ENSG00000137673	Cardiometabolic	P09237	OID20087	Sex	0.228951	0.00420308	0.235784	Non-significant	0.136302	-0.132107	NPX ~ NPC1 * Age_c + Sex + Error(SampleID)
PLA2G10	ENSG00000069764	Neurology	O15496	OID21002	Age_c	0.117937	0.0300401	0.236112	Non-significant	-0.989178	-0.0416278	NPX ~ NPC1 * Age_c + Sex + Error(SampleID)
ADAMTS13	ENSG00000160323	Cardiometabolic	Q76LX8	OID20249	Age_c	0.114857	0.0301937	0.236669	Non-significant	0.223202	-0.0165783	NPX ~ NPC1 * Age_c + Sex + Error(SampleID)
GRIK2	ENSG00000164418	Neurology_II	Q13002	OID30977	NPC1	0.060372	0.119364	0.236824	Non-significant	-0.00231917	-0.361439	NPX ~ NPC1 * Age_c + Sex + Error(SampleID)
STC2	ENSG00000113739	Neurology	O76061	OID21157	Age_c	0.114634	0.0303645	0.237357	Non-significant	0.420248	0.0399985	NPX ~ NPC1 * Age_c + Sex + Error(SampleID)
GYS1	ENSG00000104812	Cardiometabolic	P13807	OID20097	Age_c	0.137959	0.0305554	0.237361	Non-significant	-1.94848	-0.142406	NPX ~ NPC1 * Age_c + Sex + Error(SampleID)
DAG1	ENSG00000173402	Inflammation	Q14118	OID20774	Age_c	0.114311	0.0306138	0.237361	Non-significant	-0.772387	-0.0510959	NPX ~ NPC1 * Age_c + Sex + Error(SampleID)
LAYN	ENSG00000204381	Neurology	Q6UX15	OID20970	Age_c	0.117266	0.0305428	0.237361	Non-significant	0.300056	-0.0274642	NPX ~ NPC1 * Age_c + Sex + Error(SampleID)
IL13RA1	ENSG00000131724	Oncology	P78552	OID21504	NPC1	0.0635922	0.120013	0.237946	Non-significant	-0.188598	-0.130199	NPX ~ NPC1 * Age_c + Sex + Error(SampleID)
STC1	ENSG00000159167	Neurology	P52823	OID21014	NPC1	0.0608932	0.120288	0.238328	Non-significant	0.229958	0.249114	NPX ~ NPC1 * Age_c + Sex + Error(SampleID)
APBB1IP	ENSG00000077420	Oncology	Q7Z5R6	OID21359	NPC1	0.0645217	0.120486	0.238553	Non-significant	-0.79572	-0.634717	NPX ~ NPC1 * Age_c + Sex + Error(SampleID)
ERP29	ENSG00000089248	Inflammation_II	P30040	OID30578	Age_c	0.113849	0.0309734	0.2395	Non-significant	-1.99012	-0.095268	NPX ~ NPC1 * Age_c + Sex + Error(SampleID)
BLVRB	ENSG00000090013	Neurology	P30043	OID21141	NPC1	0.0608283	0.121223	0.239848	Non-significant	0.734511	0.671832	NPX ~ NPC1 * Age_c + Sex + Error(SampleID)
RASSF2	ENSG00000101265	Oncology	P50749	OID21194	NPC1	0.0651194	0.121434	0.240099	Non-significant	-1.02954	-0.910763	NPX ~ NPC1 * Age_c + Sex + Error(SampleID)
LMOD1	ENSG00000163431	Oncology_II	P29536	OID31416	Age_c	0.11364	0.0311384	0.240126	Non-significant	0.178892	0.0391192	NPX ~ NPC1 * Age_c + Sex + Error(SampleID)
TMPRSS11D	ENSG00000153802	Neurology_II	O60235	OID31103	NPC1	0.0604145	0.121705	0.240468	Non-significant	0.283758	0.290737	NPX ~ NPC1 * Age_c + Sex + Error(SampleID)
UPK3A	ENSG00000100373	Neurology_II	O75631	OID30794	NPC1	0.0670512	0.121826	0.240542	Non-significant	0.953993	0.725896	NPX ~ NPC1 * Age_c + Sex + Error(SampleID)
LRCH4	ENSG00000077454	Cardiometabolic_II	O75427	OID30191	NPC1	0.0628123	0.122121	0.240819	Non-significant	-1.21531	-0.864349	NPX ~ NPC1 * Age_c + Sex + Error(SampleID)
CRYGD	ENSG00000118231	Neurology_II	P07320	OID31144	NPC1	0.0626316	0.122135	0.240819	Non-significant	-1.11197	-0.846272	NPX ~ NPC1 * Age_c + Sex + Error(SampleID)
CCN4	ENSG00000104415	Oncology	O95388	OID21444	Age_c	0.115951	0.0315522	0.242664	Non-significant	-0.0559178	-0.0307854	NPX ~ NPC1 * Age_c + Sex + Error(SampleID)
GPD1	ENSG00000167588	Oncology_II	P21695	OID31358	NPC1	0.0612425	0.123251	0.242852	Non-significant	0.446625	0.394995	NPX ~ NPC1 * Age_c + Sex + Error(SampleID)
PDCL2	ENSG00000163440	Oncology_II	Q8N4E4	OID31168	NPC1	0.0586871	0.123531	0.243235	Non-significant	0.413417	0.678365	NPX ~ NPC1 * Age_c + Sex + Error(SampleID)
ANG	ENSG00000214274	Cardiometabolic	P03950	OID20403	Age_c	0.11281	0.0317992	0.243907	Non-significant	0.190788	0.0262064	NPX ~ NPC1 * Age_c + Sex + Error(SampleID)
BNIP2	ENSG00000140299	Cardiometabolic_II	Q12982	OID30292	Age_c	0.115375	0.032005	0.244102	Non-significant	-2.51351	-0.0900127	NPX ~ NPC1 * Age_c + Sex + Error(SampleID)
BRSK2	ENSG00000174672	Neurology_II	Q8IWQ3	OID31042	Age_c	0.112235	0.0322652	0.244102	Non-significant	-1.22986	-0.071668	NPX ~ NPC1 * Age_c + Sex + Error(SampleID)
TNFSF11	ENSG00000120659	Inflammation	O14788	OID20592	Age_c	0.118367	0.0319843	0.244102	Non-significant	0.254668	-0.0544822	NPX ~ NPC1 * Age_c + Sex + Error(SampleID)
DYNLT3	ENSG00000165169	Oncology_II	P51808	OID31415	Age_c	0.11243	0.0321068	0.244102	Non-significant	-0.494023	-0.0493389	NPX ~ NPC1 * Age_c + Sex + Error(SampleID)
FASLG	ENSG00000117560	Inflammation	P48023	OID20665	Age_c	0.11804	0.0322381	0.244102	Non-significant	0.737883	-0.0319355	NPX ~ NPC1 * Age_c + Sex + Error(SampleID)
XG	ENSG00000124343	Cardiometabolic	P55808	OID20259	Age_c	0.112148	0.0323365	0.244102	Non-significant	-0.100012	0.0224064	NPX ~ NPC1 * Age_c + Sex + Error(SampleID)
MMUT	ENSG00000146085	Cardiometabolic_II	P22033	OID30159	NPC1	0.0597075	0.124202	0.24422	Non-significant	0.801632	0.809093	NPX ~ NPC1 * Age_c + Sex + Error(SampleID)
FHIP2A	ENSG00000151553	Cardiometabolic_II	Q5W0V3	OID30187	NPC1	0.06168	0.124171	0.24422	Non-significant	-0.522033	-0.427697	NPX ~ NPC1 * Age_c + Sex + Error(SampleID)
CDH5	ENSG00000179776	Cardiometabolic	P33151	OID20243	Age_c	0.112007	0.0324522	0.244307	Non-significant	-0.0716025	-0.0228814	NPX ~ NPC1 * Age_c + Sex + Error(SampleID)
CRIM1	ENSG00000150938	Inflammation	Q9NZV1	OID20701	Age_c	0.111907	0.0325344	0.244307	Non-significant	0.464153	0.01804	NPX ~ NPC1 * Age_c + Sex + Error(SampleID)
NCLN	ENSG00000125912	Inflammation	Q969V3	OID20448	NPC1	0.0642725	0.124594	0.244388	Non-significant	-0.754568	-0.825891	NPX ~ NPC1 * Age_c + Sex + Error(SampleID)
LYAR	ENSG00000145220	Oncology	Q9NX58	OID21264	NPC1	0.0642558	0.12445	0.244388	Non-significant	-0.43634	-0.540552	NPX ~ NPC1 * Age_c + Sex + Error(SampleID)
FGF12	ENSG00000114279	Inflammation_II	P61328	OID30454	NPC1	0.0584348	0.124473	0.244388	Non-significant	0.332173	0.410495	NPX ~ NPC1 * Age_c + Sex + Error(SampleID)
PRG3	ENSG00000156575	Cardiometabolic_II	Q9Y2Y8	OID30383	NPC1	0.0585329	0.124628	0.244388	Non-significant	0.1997	0.323557	NPX ~ NPC1 * Age_c + Sex + Error(SampleID)
NPPC	ENSG00000163273	Inflammation	P23582	OID20568	Age_c	0.117477	0.0326795	0.244415	Non-significant	-0.135054	-0.0634589	NPX ~ NPC1 * Age_c + Sex + Error(SampleID)
PBXIP1	ENSG00000163346	Oncology_II	Q96AQ6	OID31435	Age_c	0.111683	0.0327197	0.244415	Non-significant	0.169014	0.0369244	NPX ~ NPC1 * Age_c + Sex + Error(SampleID)
MYBPC2	ENSG00000086967	Cardiometabolic_II	Q14324	OID30199	Sex	0.192547	0.00461929	0.244737	Non-significant	0.137295	0.578814	NPX ~ NPC1 * Age_c + Sex + Error(SampleID)
TAFA5	ENSG00000219438	Oncology	Q7Z5A7	OID21321	Sex	0.198166	0.00451553	0.244737	Non-significant	0.612777	-0.215633	NPX ~ NPC1 * Age_c + Sex + Error(SampleID)
CXCL16	ENSG00000161921	Cardiometabolic	Q9H2A7	OID20282	Sex	0.188385	0.0045792	0.244737	Non-significant	0.612493	-0.15088	NPX ~ NPC1 * Age_c + Sex + Error(SampleID)
ENPEP	ENSG00000138792	Cardiometabolic_II	Q07075	OID30135	NPC1	0.0594105	0.124957	0.244864	Non-significant	0.623219	0.7877	NPX ~ NPC1 * Age_c + Sex + Error(SampleID)
[truncated: 9,445 more rows]

## Sheet: ST3_migvsnomig
Assay	GeneID	Panel	UniProt	OlinkID	Effect	pes	p.value	Adjusted_pval	Threshold	log2FC	Adjusted Log2FC (estimate)	formula
ZP4	ENSG00000116996	Oncology_II	Q12836	OID31185	Sex	0.671198	3.53093e-13	1.0102e-09	Significant	-0.866831	-2.1936	NPX ~ Mig * Age_c + NSS_17_c + ANO_c + Sex + Error(SampleID)
COL2A1	ENSG00000139219	Cardiometabolic_II	P02458	OID30286	Age_c	0.586566	9.17745e-11	2.62567e-07	Significant	-0.427995	-0.155946	NPX ~ Mig * Age_c + NSS_17_c + ANO_c + Sex + Error(SampleID)
INSL3	ENSG00000248099	Neurology_II	P51460	OID31129	Sex	0.571647	2.17491e-10	3.1112e-07	Significant	-0.623026	1.92276	NPX ~ Mig * Age_c + NSS_17_c + ANO_c + Sex + Error(SampleID)
EDDM3B	ENSG00000181552	Oncology_II	P56851	OID31365	Sex	0.545278	9.32549e-10	8.89341e-07	Significant	-0.450412	0.892409	NPX ~ Mig * Age_c + NSS_17_c + ANO_c + Sex + Error(SampleID)
COL9A1	ENSG00000112280	Inflammation	P20849	OID20550	Age_c	0.551565	3.4432e-09	2.86502e-06	Significant	-0.638132	-0.252219	NPX ~ Mig * Age_c + NSS_17_c + ANO_c + Sex + Error(SampleID)
ACAN	ENSG00000157766	Cardiometabolic	P16112	OID20159	Age_c	0.549545	2.52804e-09	2.86502e-06	Significant	-0.21418	-0.0911666	NPX ~ Mig * Age_c + NSS_17_c + ANO_c + Sex + Error(SampleID)
OMD	ENSG00000127083	Inflammation	Q99983	OID20725	Age_c	0.5173	4.00563e-09	2.86502e-06	Significant	-0.289287	-0.0608926	NPX ~ Mig * Age_c + NSS_17_c + ANO_c + Sex + Error(SampleID)
KLK4	ENSG00000167749	Oncology	Q9Y5K2	OID21391	Age_c	0.514433	6.71052e-09	3.83976e-06	Significant	-0.276099	-0.204083	NPX ~ Mig * Age_c + NSS_17_c + ANO_c + Sex + Error(SampleID)
NELL2	ENSG00000184613	Inflammation	Q99435	OID20706	Age_c	0.500422	9.28063e-09	4.42531e-06	Significant	-0.227151	-0.0689786	NPX ~ Mig * Age_c + NSS_17_c + ANO_c + Sex + Error(SampleID)
PTPRR	ENSG00000153233	Neurology_II	Q15256	OID31099	Age_c	0.493969	1.27044e-08	4.69574e-06	Significant	-0.402719	-0.103311	NPX ~ Mig * Age_c + NSS_17_c + ANO_c + Sex + Error(SampleID)
ROBO2	ENSG00000185008	Neurology	Q9HCK4	OID21007	Age_c	0.493287	1.31303e-08	4.69574e-06	Significant	-0.267749	-0.0399578	NPX ~ Mig * Age_c + NSS_17_c + ANO_c + Sex + Error(SampleID)
SPINT3	ENSG00000101446	Oncology_II	P49223	OID31509	Sex	0.49548	1.18081e-08	8.44575e-06	Significant	-1.34597	2.28242	NPX ~ Mig * Age_c + NSS_17_c + ANO_c + Sex + Error(SampleID)
MATN3	ENSG00000132031	Neurology	O15232	OID20979	Age_c	0.488399	3.31295e-08	1.05315e-05	Significant	-0.234433	-0.135785	NPX ~ Mig * Age_c + NSS_17_c + ANO_c + Sex + Error(SampleID)
MIA	ENSG00000261857	Oncology	Q16674	OID21531	Age_c	0.463856	5.23711e-08	1.45668e-05	Significant	-0.209415	-0.0658891	NPX ~ Mig * Age_c + NSS_17_c + ANO_c + Sex + Error(SampleID)
FCRL1	ENSG00000163534	Cardiometabolic	Q96LA6	OID20172	Age_c	0.484388	5.60064e-08	1.45668e-05	Significant	-0.370481	-0.06339	NPX ~ Mig * Age_c + NSS_17_c + ANO_c + Sex + Error(SampleID)
SLITRK1	ENSG00000178235	Inflammation_II	Q96PX8	OID30510	Age_c	0.452412	8.79482e-08	2.09683e-05	Significant	-0.475515	-0.0787039	NPX ~ Mig * Age_c + NSS_17_c + ANO_c + Sex + Error(SampleID)
IGFBP6	ENSG00000167779	Cardiometabolic	P24592	OID20413	Age_c	0.440645	1.48284e-07	3.26339e-05	Significant	-0.246792	0.0459068	NPX ~ Mig * Age_c + NSS_17_c + ANO_c + Sex + Error(SampleID)
SCG3	ENSG00000104112	Inflammation	Q8WXD2	OID20728	Age_c	0.434238	1.96213e-07	4.00975e-05	Significant	-0.385318	-0.0683019	NPX ~ Mig * Age_c + NSS_17_c + ANO_c + Sex + Error(SampleID)
NCAN	ENSG00000130287	Neurology	O14594	OID21055	Age_c	0.43103	2.25488e-07	4.30081e-05	Significant	-0.531588	-0.0923927	NPX ~ Mig * Age_c + NSS_17_c + ANO_c + Sex + Error(SampleID)
AMBN	ENSG00000178522	Inflammation	Q9NP70	OID20437	Age_c	0.423251	4.18891e-07	7.4903e-05	Significant	-0.512171	-0.184586	NPX ~ Mig * Age_c + NSS_17_c + ANO_c + Sex + Error(SampleID)
SEZ6L2	ENSG00000174938	Oncology	Q6UXD5	OID21289	Age_c	0.431371	5.34181e-07	8.49051e-05	Significant	-0.153508	-0.0510654	NPX ~ Mig * Age_c + NSS_17_c + ANO_c + Sex + Error(SampleID)
EPHA4	ENSG00000116106	Inflammation_II	P54764	OID30622	Age_c	0.411621	5.15135e-07	8.49051e-05	Significant	-0.226689	-0.0497713	NPX ~ Mig * Age_c + NSS_17_c + ANO_c + Sex + Error(SampleID)
CHAD	ENSG00000136457	Inflammation_II	O15335	OID30660	Age_c	0.407374	6.15105e-07	8.79908e-05	Significant	-0.216183	-0.0686774	NPX ~ Mig * Age_c + NSS_17_c + ANO_c + Sex + Error(SampleID)
POSTN	ENSG00000133110	Cardiometabolic_II	Q15063	OID30410	Age_c	0.408022	5.9871e-07	8.79908e-05	Significant	-0.176553	-0.0683446	NPX ~ Mig * Age_c + NSS_17_c + ANO_c + Sex + Error(SampleID)
COL5A1	ENSG00000130635	Inflammation_II	P20908	OID30587	Age_c	0.406115	6.48159e-07	8.83039e-05	Significant	-0.302816	-0.0752935	NPX ~ Mig * Age_c + NSS_17_c + ANO_c + Sex + Error(SampleID)
NRP2	ENSG00000118257	Neurology	O60462	OID21081	Age_c	0.389796	1.26572e-06	0.000164601	Significant	-0.277785	-0.0477974	NPX ~ Mig * Age_c + NSS_17_c + ANO_c + Sex + Error(SampleID)
CCN5	ENSG00000064205	Neurology	O76076	OID21068	Age_c	0.385539	1.50306e-06	0.000186968	Significant	0.172892	0.122351	NPX ~ Mig * Age_c + NSS_17_c + ANO_c + Sex + Error(SampleID)
PTPRZ1	ENSG00000106278	Cardiometabolic_II	P23471	OID30343	Age_c	0.388707	1.70853e-06	0.000195525	Significant	-0.446341	-0.075835	NPX ~ Mig * Age_c + NSS_17_c + ANO_c + Sex + Error(SampleID)
BCAT1	ENSG00000060982	Cardiometabolic_II	P54687	OID30312	Age_c	0.389425	1.6606e-06	0.000195525	Significant	-0.0378388	-0.0714873	NPX ~ Mig * Age_c + NSS_17_c + ANO_c + Sex + Error(SampleID)
PTPRN2	ENSG00000155093	Neurology	Q92932	OID20912	Age_c	0.394251	1.77858e-06	0.000195712	Significant	-0.531735	-0.071709	NPX ~ Mig * Age_c + NSS_17_c + ANO_c + Sex + Error(SampleID)
TNFRSF8	ENSG00000120949	Neurology	P28908	OID21049	Age_c	0.377147	2.10235e-06	0.000222772	Significant	-0.246295	-0.0704162	NPX ~ Mig * Age_c + NSS_17_c + ANO_c + Sex + Error(SampleID)
MMP13	ENSG00000137745	Neurology	P45452	OID20807	Age_c	0.395756	2.83322e-06	0.000289494	Significant	-0.315409	-0.108695	NPX ~ Mig * Age_c + NSS_17_c + ANO_c + Sex + Error(SampleID)
DMP1	ENSG00000152592	Cardiometabolic_II	Q13316	OID30213	Age_c	0.366491	3.20001e-06	0.000314416	Significant	-0.302205	-0.0836805	NPX ~ Mig * Age_c + NSS_17_c + ANO_c + Sex + Error(SampleID)
CDH15	ENSG00000129910	Neurology	P55291	OID21005	Age_c	0.364353	3.47877e-06	0.000314416	Significant	-0.132408	-0.0631082	NPX ~ Mig * Age_c + NSS_17_c + ANO_c + Sex + Error(SampleID)
KIAA0319	ENSG00000137261	Neurology_II	Q5VV43	OID31094	Age_c	0.365711	3.29909e-06	0.000314416	Significant	-0.407236	-0.0575353	NPX ~ Mig * Age_c + NSS_17_c + ANO_c + Sex + Error(SampleID)
CD22	ENSG00000012124	Inflammation	P20273	OID20637	Age_c	0.37023	3.51671e-06	0.000314416	Significant	-0.412036	-0.0530375	NPX ~ Mig * Age_c + NSS_17_c + ANO_c + Sex + Error(SampleID)
CNTN5	ENSG00000149972	Neurology	O94779	OID21006	Age_c	0.363279	3.62738e-06	0.000314483	Significant	-0.344617	-0.0616004	NPX ~ Mig * Age_c + NSS_17_c + ANO_c + Sex + Error(SampleID)
ITGA2	ENSG00000164171	Inflammation_II	P17301	OID30570	NSS_17_c	0.427408	2.63606e-07	0.000377088	Significant	-0.28436	-0.0416678	NPX ~ Mig * Age_c + NSS_17_c + ANO_c + Sex + Error(SampleID)
ITGAV	ENSG00000138448	Oncology	P06756	OID21416	NSS_17_c	0.44827	1.43902e-07	0.000377088	Significant	-0.112049	-0.0242886	NPX ~ Mig * Age_c + NSS_17_c + ANO_c + Sex + Error(SampleID)
UNC5D	ENSG00000156687	Inflammation_II	Q6UXZ4	OID30447	Age_c	0.357424	4.55204e-06	0.00038304	Significant	-0.293245	-0.0683128	NPX ~ Mig * Age_c + NSS_17_c + ANO_c + Sex + Error(SampleID)
MMP3	ENSG00000149968	Neurology	P08254	OID21083	Age_c	0.355848	4.83723e-06	0.000392382	Significant	-0.178305	0.107639	NPX ~ Mig * Age_c + NSS_17_c + ANO_c + Sex + Error(SampleID)
FGFBP2	ENSG00000137441	Cardiometabolic_II	Q9BYJ0	OID30395	Age_c	0.355316	4.93735e-06	0.000392382	Significant	-0.15356	-0.0932006	NPX ~ Mig * Age_c + NSS_17_c + ANO_c + Sex + Error(SampleID)
TNFRSF9	ENSG00000049249	Neurology	Q07011	OID20985	Age_c	0.364744	5.50108e-06	0.000414173	Significant	-0.392218	-0.0526687	NPX ~ Mig * Age_c + NSS_17_c + ANO_c + Sex + Error(SampleID)
CDON	ENSG00000064309	Inflammation	Q4KMG0	OID20754	Age_c	0.352864	5.4252e-06	0.000414173	Significant	-0.222166	-0.0424179	NPX ~ Mig * Age_c + NSS_17_c + ANO_c + Sex + Error(SampleID)
KLK3	ENSG00000142515	Cardiometabolic_II	P07288	OID30364	Sex	0.399629	8.47398e-07	0.000484881	Significant	-0.359654	0.590362	NPX ~ Mig * Age_c + NSS_17_c + ANO_c + Sex + Error(SampleID)
PODXL2	ENSG00000114631	Oncology	Q9NZ53	OID21487	Age_c	0.344209	7.54686e-06	0.00055363	Significant	-0.244234	-0.0409108	NPX ~ Mig * Age_c + NSS_17_c + ANO_c + Sex + Error(SampleID)
CD5	ENSG00000110448	Oncology	P06127	OID21449	Age_c	0.348382	8.0559e-06	0.000576198	Significant	-0.310916	-0.0429317	NPX ~ Mig * Age_c + NSS_17_c + ANO_c + Sex + Error(SampleID)
ODAM	ENSG00000109205	Neurology	A1E959	OID20793	Age_c	0.365122	8.72115e-06	0.000608566	Significant	-0.580939	-0.118336	NPX ~ Mig * Age_c + NSS_17_c + ANO_c + Sex + Error(SampleID)
SERPINA9	ENSG00000170054	Oncology	Q86WD7	OID21284	Age_c	0.357799	8.98275e-06	0.000611896	Significant	-0.755291	-0.101886	NPX ~ Mig * Age_c + NSS_17_c + ANO_c + Sex + Error(SampleID)
ENO2	ENSG00000111674	Neurology	P09104	OID21046	Age_c	0.338632	9.31579e-06	0.000619825	Significant	-0.398493	-0.0778214	NPX ~ Mig * Age_c + NSS_17_c + ANO_c + Sex + Error(SampleID)
CCN3	ENSG00000136999	Cardiometabolic	P48745	OID20299	Age_c	0.332385	1.17718e-05	0.000765432	Significant	-0.535254	-0.0625129	NPX ~ Mig * Age_c + NSS_17_c + ANO_c + Sex + Error(SampleID)
MEGF11	ENSG00000157890	Cardiometabolic_II	A6BM72	OID30099	Age_c	0.327483	1.4125e-05	0.000898036	Significant	-0.471307	-0.0500315	NPX ~ Mig * Age_c + NSS_17_c + ANO_c + Sex + Error(SampleID)
TG	ENSG00000042832	Oncology_II	P01266	OID31359	Age_c	0.325233	1.53516e-05	0.00091502	Significant	-0.321064	0.11836	NPX ~ Mig * Age_c + NSS_17_c + ANO_c + Sex + Error(SampleID)
MB	ENSG00000198125	Cardiometabolic	P02144	OID20263	Age_c	0.325989	1.49282e-05	0.00091502	Significant	-0.460435	0.064807	NPX ~ Mig * Age_c + NSS_17_c + ANO_c + Sex + Error(SampleID)
ROBO1	ENSG00000169855	Inflammation	Q9Y6N7	OID20734	Age_c	0.325655	1.51136e-05	0.00091502	Significant	-0.335387	-0.0469867	NPX ~ Mig * Age_c + NSS_17_c + ANO_c + Sex + Error(SampleID)
GOT1	ENSG00000120053	Cardiometabolic_II	P17174	OID30417	Age_c	0.322297	1.71067e-05	0.00099882	Significant	-0.43486	-0.0689563	NPX ~ Mig * Age_c + NSS_17_c + ANO_c + Sex + Error(SampleID)
ITGA11	ENSG00000137809	Inflammation	Q9UKX5	OID20581	NSS_17_c	0.421184	1.06965e-06	0.00102009	Significant	-0.347875	-0.0358111	NPX ~ Mig * Age_c + NSS_17_c + ANO_c + Sex + Error(SampleID)
ENPP2	ENSG00000136960	Cardiometabolic	Q13822	OID20288	Age_c	0.316614	2.10698e-05	0.00120561	Significant	-0.126831	-0.0286168	NPX ~ Mig * Age_c + NSS_17_c + ANO_c + Sex + Error(SampleID)
MYBPC1	ENSG00000196091	Cardiometabolic_II	Q00872	OID30296	Age_c	0.320762	2.2175e-05	0.00123383	Significant	-0.494969	0.11535	NPX ~ Mig * Age_c + NSS_17_c + ANO_c + Sex + Error(SampleID)
SCRG1	ENSG00000164106	Cardiometabolic_II	O75711	OID30333	Age_c	0.319602	2.312e-05	0.00123383	Significant	-0.29846	-0.0730245	NPX ~ Mig * Age_c + NSS_17_c + ANO_c + Sex + Error(SampleID)
BCAN	ENSG00000132692	Neurology	Q96GW7	OID20998	Age_c	0.32564	2.28686e-05	0.00123383	Significant	-0.428318	-0.0414861	NPX ~ Mig * Age_c + NSS_17_c + ANO_c + Sex + Error(SampleID)
LAMB1	ENSG00000091136	Cardiometabolic_II	P07942	OID30280	Age_c	0.313869	2.3288e-05	0.00123383	Significant	-0.323998	-0.0312006	NPX ~ Mig * Age_c + NSS_17_c + ANO_c + Sex + Error(SampleID)
CD1C	ENSG00000158481	Oncology	P29017	OID21483	Age_c	0.31137	2.55023e-05	0.00132658	Significant	-0.129355	-0.0221039	NPX ~ Mig * Age_c + NSS_17_c + ANO_c + Sex + Error(SampleID)
MYOM3	ENSG00000142661	Inflammation_II	Q5VTT5	OID30633	Age_c	0.307091	2.97735e-05	0.00152111	Significant	-0.382345	0.105192	NPX ~ Mig * Age_c + NSS_17_c + ANO_c + Sex + Error(SampleID)
NAGPA	ENSG00000103174	Inflammation_II	Q9UK23	OID30643	Age_c	0.300938	3.71444e-05	0.00186439	Significant	-0.189162	-0.0211842	NPX ~ Mig * Age_c + NSS_17_c + ANO_c + Sex + Error(SampleID)
SEZ6L	ENSG00000100095	Oncology	Q9BYH1	OID21488	Age_c	0.298607	4.03724e-05	0.00195772	Significant	-0.495029	-0.0652064	NPX ~ Mig * Age_c + NSS_17_c + ANO_c + Sex + Error(SampleID)
BSG	ENSG00000172270	Inflammation	P35613	OID20626	Age_c	0.30412	4.01063e-05	0.00195772	Significant	-0.145786	-0.0290827	NPX ~ Mig * Age_c + NSS_17_c + ANO_c + Sex + Error(SampleID)
FABP4	ENSG00000170323	Cardiometabolic	P15090	OID20245	Sex	0.355972	4.8141e-06	0.00196759	Significant	-0.252867	-0.375604	NPX ~ Mig * Age_c + NSS_17_c + ANO_c + Sex + Error(SampleID)
CD99	ENSG00000002586	Neurology	P14209	OID21110	Sex	0.358952	4.29093e-06	0.00196759	Significant	-0.0711219	0.156556	NPX ~ Mig * Age_c + NSS_17_c + ANO_c + Sex + Error(SampleID)
ITGB1	ENSG00000150093	Cardiometabolic	P05556	OID20376	NSS_17_c	0.36838	2.97185e-06	0.00212561	Significant	-0.204519	-0.0176784	NPX ~ Mig * Age_c + NSS_17_c + ANO_c + Sex + Error(SampleID)
EFCAB2	ENSG00000203666	Oncology_II	Q5VUJ9	OID31313	Mig:Age_c	0.415122	7.75625e-07	0.00221906	Significant	-0.177826	-0.0499998	NPX ~ Mig * Age_c + NSS_17_c + ANO_c + Sex + Error(SampleID)
WFIKKN2	ENSG00000173714	Inflammation	Q8TEU8	OID20785	Age_c	0.293418	4.85618e-05	0.00231559	Significant	-0.536553	-0.0582854	NPX ~ Mig * Age_c + NSS_17_c + ANO_c + Sex + Error(SampleID)
CR2	ENSG00000117322	Cardiometabolic	P20023	OID20393	Age_c	0.289697	5.53991e-05	0.00259831	Significant	-0.0416491	-0.0495527	NPX ~ Mig * Age_c + NSS_17_c + ANO_c + Sex + Error(SampleID)
COMP	ENSG00000105664	Cardiometabolic	P49747	OID20405	NSS_17_c	0.357354	4.56419e-06	0.00261163	Significant	-0.532083	-0.0338439	NPX ~ Mig * Age_c + NSS_17_c + ANO_c + Sex + Error(SampleID)
CALB1	ENSG00000104327	Oncology	P05937	OID21306	Age_c	0.300832	6.56847e-05	0.00302026	Significant	-0.305112	-0.0751989	NPX ~ Mig * Age_c + NSS_17_c + ANO_c + Sex + Error(SampleID)
NRCAM	ENSG00000091129	Cardiometabolic	Q92823	OID20229	Age_c	0.300462	6.6507e-05	0.00302026	Significant	-0.255919	-0.0331532	NPX ~ Mig * Age_c + NSS_17_c + ANO_c + Sex + Error(SampleID)
CD72	ENSG00000137101	Inflammation_II	P21854	OID30641	Age_c	0.2798	7.84164e-05	0.00350546	Significant	-0.222364	-0.0451176	NPX ~ Mig * Age_c + NSS_17_c + ANO_c + Sex + Error(SampleID)
OBP2B	ENSG00000171102	Neurology	Q9NPH6	OID20980	Sex	0.348204	1.01453e-05	0.00362822	Significant	-0.0119964	0.564335	NPX ~ Mig * Age_c + NSS_17_c + ANO_c + Sex + Error(SampleID)
SYT1	ENSG00000067715	Neurology_II	P21579	OID31089	Age_c	0.277462	8.5073e-05	0.00369839	Significant	-0.299092	-0.0607277	NPX ~ Mig * Age_c + NSS_17_c + ANO_c + Sex + Error(SampleID)
PENK	ENSG00000181195	Inflammation_II	P01210	OID30666	Age_c	0.27738	8.53177e-05	0.00369839	Significant	-0.462777	-0.0557746	NPX ~ Mig * Age_c + NSS_17_c + ANO_c + Sex + Error(SampleID)
FAP	ENSG00000078098	Cardiometabolic	Q12884	OID20330	Age_c	0.27661	8.76321e-05	0.00374202	Significant	-0.376313	-0.0463854	NPX ~ Mig * Age_c + NSS_17_c + ANO_c + Sex + Error(SampleID)
IGSF3	ENSG00000143061	Oncology	O75054	OID21312	Age_c	0.291623	8.93878e-05	0.00376086	Significant	-0.351251	-0.0579032	NPX ~ Mig * Age_c + NSS_17_c + ANO_c + Sex + Error(SampleID)
ACRV1	ENSG00000134940	Inflammation_II	P26436	OID30513	Age_c	0.275375	9.14747e-05	0.00379289	Significant	-0.37533	0.0711384	NPX ~ Mig * Age_c + NSS_17_c + ANO_c + Sex + Error(SampleID)
LAMA4	ENSG00000112769	Inflammation	Q16363	OID20769	Age_c	0.274571	9.40641e-05	0.00379813	Significant	-0.286238	-0.0466784	NPX ~ Mig * Age_c + NSS_17_c + ANO_c + Sex + Error(SampleID)
DNER	ENSG00000187957	Inflammation	Q8NFT8	OID20712	Age_c	0.274512	9.42562e-05	0.00379813	Significant	-0.1993	-0.0268278	NPX ~ Mig * Age_c + NSS_17_c + ANO_c + Sex + Error(SampleID)
PRELP	ENSG00000188783	Inflammation	P51888	OID20766	Age_c	0.273863	9.64024e-05	0.00383066	Significant	-0.196613	0.0346116	NPX ~ Mig * Age_c + NSS_17_c + ANO_c + Sex + Error(SampleID)
SCT	ENSG00000070031	Neurology_II	P09683	OID30951	Age_c	0.277935	9.94284e-05	0.00389677	Significant	-0.179055	0.0524454	NPX ~ Mig * Age_c + NSS_17_c + ANO_c + Sex + Error(SampleID)
ADGRG2	ENSG00000173698	Cardiometabolic	Q8IZP9	OID20189	NSS_17_c	0.360379	8.17847e-06	0.00389977	Significant	-0.25641	-0.0283422	NPX ~ Mig * Age_c + NSS_17_c + ANO_c + Sex + Error(SampleID)
CD80	ENSG00000121594	Cardiometabolic_II	P33681	OID30291	Age_c	0.276291	0.000105162	0.00406577	Significant	-0.153967	-0.0421374	NPX ~ Mig * Age_c + NSS_17_c + ANO_c + Sex + Error(SampleID)
NPTXR	ENSG00000221890	Cardiometabolic	O95502	OID20191	Age_c	0.284785	0.000112122	0.00427709	Significant	-0.353964	-0.0569072	NPX ~ Mig * Age_c + NSS_17_c + ANO_c + Sex + Error(SampleID)
TIMP4	ENSG00000157150	Neurology	Q99727	OID21147	NSS_17_c	0.334906	1.07135e-05	0.00437876	Significant	0.0987976	0.0261242	NPX ~ Mig * Age_c + NSS_17_c + ANO_c + Sex + Error(SampleID)
IL31RA	ENSG00000164509	Inflammation_II	Q8NI17	OID30475	Age_c	0.267969	0.000118169	0.00444252	Significant	-0.624973	-0.0723467	NPX ~ Mig * Age_c + NSS_17_c + ANO_c + Sex + Error(SampleID)
CYTL1	ENSG00000170891	Cardiometabolic_II	Q9NRR1	OID30374	Age_c	0.267628	0.000119565	0.00444252	Significant	-0.336517	-0.0425862	NPX ~ Mig * Age_c + NSS_17_c + ANO_c + Sex + Error(SampleID)
PTPRC	ENSG00000081237	Cardiometabolic_II	P08575	OID30380	Age_c	0.267198	0.000121346	0.00445091	Significant	-0.260721	-0.0335	NPX ~ Mig * Age_c + NSS_17_c + ANO_c + Sex + Error(SampleID)
KLHL41	ENSG00000239474	Neurology_II	O60662	OID30986	Age_c	0.266035	0.000126297	0.00457388	Significant	-0.534956	0.0798848	NPX ~ Mig * Age_c + NSS_17_c + ANO_c + Sex + Error(SampleID)
TNFRSF13C	ENSG00000159958	Inflammation	Q96RJ3	OID20480	Age_c	0.270275	0.000128984	0.00461279	Significant	-0.327643	-0.0532276	NPX ~ Mig * Age_c + NSS_17_c + ANO_c + Sex + Error(SampleID)
LY9	ENSG00000122224	Inflammation	Q9HBG7	OID20670	Age_c	0.268104	0.000138803	0.00490265	Significant	-0.0673424	-0.0311935	NPX ~ Mig * Age_c + NSS_17_c + ANO_c + Sex + Error(SampleID)
FCER2	ENSG00000104921	Neurology	P06734	OID21133	Age_c	0.260141	0.000154537	0.00532687	Significant	-0.259975	-0.0466524	NPX ~ Mig * Age_c + NSS_17_c + ANO_c + Sex + Error(SampleID)
KIRREL2	ENSG00000126259	Neurology	Q6UWL6	OID20873	Age_c	0.280651	0.000153015	0.00532687	Significant	-0.281852	-0.0447184	NPX ~ Mig * Age_c + NSS_17_c + ANO_c + Sex + Error(SampleID)
NCAM1	ENSG00000149294	Cardiometabolic	P13591	OID20354	Age_c	0.259188	0.00015964	0.00543726	Significant	-0.396673	-0.0286074	NPX ~ Mig * Age_c + NSS_17_c + ANO_c + Sex + Error(SampleID)
SMOC1	ENSG00000198732	Oncology	Q9H4F8	OID21461	Mig	0.388654	1.96952e-06	0.0056348	Significant	-0.514166	-0.519738	NPX ~ Mig * Age_c + NSS_17_c + ANO_c + Sex + Error(SampleID)
ART3	ENSG00000156219	Cardiometabolic	Q13508	OID20346	Age_c	0.257582	0.000168617	0.00567544	Significant	-0.0837253	0.0362897	NPX ~ Mig * Age_c + NSS_17_c + ANO_c + Sex + Error(SampleID)
DPP6	ENSG00000130226	Oncology	P42658	OID21354	Age_c	0.271505	0.000173201	0.00576196	Significant	-0.00426455	-0.0540899	NPX ~ Mig * Age_c + NSS_17_c + ANO_c + Sex + Error(SampleID)
HMGCS1	ENSG00000112972	Cardiometabolic_II	Q01581	OID30157	Age_c	0.255571	0.000180543	0.00593716	Significant	-0.138983	0.0891259	NPX ~ Mig * Age_c + NSS_17_c + ANO_c + Sex + Error(SampleID)
ITGA2	ENSG00000164171	Inflammation_II	P17301	OID30570	Age_c	0.255134	0.000183241	0.00595743	Significant	-0.28436	-0.0407903	NPX ~ Mig * Age_c + NSS_17_c + ANO_c + Sex + Error(SampleID)
HEG1	ENSG00000173706	Inflammation_II	Q9ULI3	OID30579	Age_c	0.254502	0.000187215	0.00601824	Significant	-0.435572	-0.0351416	NPX ~ Mig * Age_c + NSS_17_c + ANO_c + Sex + Error(SampleID)
SEZ6	ENSG00000063015	Neurology_II	Q53EL9	OID30968	Age_c	0.256017	0.000208134	0.00661634	Significant	-0.513239	-0.0637959	NPX ~ Mig * Age_c + NSS_17_c + ANO_c + Sex + Error(SampleID)
CD86	ENSG00000114013	Oncology_II	P42081	OID31500	Age_c	0.249357	0.00022279	0.00700441	Significant	-0.190426	-0.0261733	NPX ~ Mig * Age_c + NSS_17_c + ANO_c + Sex + Error(SampleID)
CD14	ENSG00000170458	Cardiometabolic	P08571	OID20378	Age_c	0.248858	0.000226572	0.00704591	Significant	0.2071	-0.0430315	NPX ~ Mig * Age_c + NSS_17_c + ANO_c + Sex + Error(SampleID)
PBXIP1	ENSG00000163346	Oncology_II	Q96AQ6	OID31435	Age_c	0.247859	0.000234325	0.00720865	Significant	-0.290244	0.0461179	NPX ~ Mig * Age_c + NSS_17_c + ANO_c + Sex + Error(SampleID)
CCL19	ENSG00000172724	Neurology	Q99731	OID21030	Age_c	0.246933	0.000241745	0.00735779	Significant	-0.291503	-0.0494491	NPX ~ Mig * Age_c + NSS_17_c + ANO_c + Sex + Error(SampleID)
CDNF	ENSG00000185267	Oncology	Q49AH0	OID21318	Age_c	0.260429	0.000247681	0.00745911	Significant	-0.208847	0.0369234	NPX ~ Mig * Age_c + NSS_17_c + ANO_c + Sex + Error(SampleID)
CCL22	ENSG00000102962	Inflammation	O00626	OID20765	Age_c	0.242637	0.00027923	0.00832164	Significant	-0.384764	-0.0435807	NPX ~ Mig * Age_c + NSS_17_c + ANO_c + Sex + Error(SampleID)
COL9A1	ENSG00000112280	Inflammation	P20849	OID20550	Mig:Age_c	0.364516	8.91249e-06	0.00839218	Significant	-0.638132	-0.0858849	NPX ~ Mig * Age_c + NSS_17_c + ANO_c + Sex + Error(SampleID)
COL2A1	ENSG00000139219	Cardiometabolic_II	P02458	OID30286	Mig:Age_c	0.342926	7.92241e-06	0.00839218	Significant	-0.427995	-0.0519157	NPX ~ Mig * Age_c + NSS_17_c + ANO_c + Sex + Error(SampleID)
OMD	ENSG00000127083	Inflammation	Q99983	OID20725	Mig:Age_c	0.332473	1.17332e-05	0.00839218	Significant	-0.289287	-0.0227856	NPX ~ Mig * Age_c + NSS_17_c + ANO_c + Sex + Error(SampleID)
TNFRSF4	ENSG00000186827	Inflammation	P43489	OID20653	Age_c	0.244491	0.000304752	0.00898862	Significant	-0.305038	-0.0328197	NPX ~ Mig * Age_c + NSS_17_c + ANO_c + Sex + Error(SampleID)
CELA2A	ENSG00000142615	Cardiometabolic_II	P08217	OID30411	Age_c	0.239271	0.000312483	0.0091226	Significant	0.0581547	0.0721535	NPX ~ Mig * Age_c + NSS_17_c + ANO_c + Sex + Error(SampleID)
SNAP25	ENSG00000132639	Neurology_II	P60880	OID30811	Age_c	0.236237	0.000345712	0.00989083	Significant	-0.523767	-0.0646928	NPX ~ Mig * Age_c + NSS_17_c + ANO_c + Sex + Error(SampleID)
TPM3	ENSG00000143549	Cardiometabolic_II	P06753	OID30058	Age_c	0.236462	0.000343134	0.00989083	Significant	-0.111076	0.0567124	NPX ~ Mig * Age_c + NSS_17_c + ANO_c + Sex + Error(SampleID)
NCAM1	ENSG00000149294	Cardiometabolic	P13591	OID20354	Mig	0.345443	6.93427e-06	0.00991947	Significant	-0.396673	-0.448336	NPX ~ Mig * Age_c + NSS_17_c + ANO_c + Sex + Error(SampleID)
CNTNAP2	ENSG00000174469	Inflammation	Q9UHC6	OID20556	Age_c	0.254127	0.000354375	0.0100383	Significant	-0.457049	-0.0700572	NPX ~ Mig * Age_c + NSS_17_c + ANO_c + Sex + Error(SampleID)
CD34	ENSG00000174059	Neurology	P28906	OID21025	NSS_17_c	0.308434	2.83632e-05	0.0101434	Significant	-0.33621	-0.0197222	NPX ~ Mig * Age_c + NSS_17_c + ANO_c + Sex + Error(SampleID)
AGR3	ENSG00000173467	Oncology	Q8TD06	OID21243	Age_c	0.257384	0.000375257	0.0105256	Significant	-0.291408	-0.0984556	NPX ~ Mig * Age_c + NSS_17_c + ANO_c + Sex + Error(SampleID)
THY1	ENSG00000154096	Neurology	P04216	OID21050	Age_c	0.233203	0.000382369	0.010621	Significant	-0.145098	-0.0333508	NPX ~ Mig * Age_c + NSS_17_c + ANO_c + Sex + Error(SampleID)
PDCD1	ENSG00000188389	Oncology	Q15116	OID21396	Age_c	0.23621	0.000399671	0.0109558	Significant	-0.310499	-0.0456091	NPX ~ Mig * Age_c + NSS_17_c + ANO_c + Sex + Error(SampleID)
TIMP4	ENSG00000157150	Neurology	Q99727	OID21147	Age_c	0.231399	0.000405912	0.0109558	Significant	0.0987976	0.0291919	NPX ~ Mig * Age_c + NSS_17_c + ANO_c + Sex + Error(SampleID)
ERBB3	ENSG00000065361	Inflammation	P21860	OID20705	Age_c	0.231517	0.000404333	0.0109558	Significant	-0.216715	-0.0175893	NPX ~ Mig * Age_c + NSS_17_c + ANO_c + Sex + Error(SampleID)
GAS6	ENSG00000183087	Cardiometabolic	Q14393	OID20318	Age_c	0.230576	0.000417117	0.011153	Significant	-0.189478	-0.0288111	NPX ~ Mig * Age_c + NSS_17_c + ANO_c + Sex + Error(SampleID)
EPHA2	ENSG00000142627	Oncology	P29317	OID21342	Age_c	0.243355	0.000426276	0.0112924	Significant	-0.203675	-0.0453021	NPX ~ Mig * Age_c + NSS_17_c + ANO_c + Sex + Error(SampleID)
SEPTIN3	ENSG00000100167	Neurology_II	Q9UH03	OID31025	Age_c	0.228664	0.000444309	0.0116587	Significant	0.29344	0.0879614	NPX ~ Mig * Age_c + NSS_17_c + ANO_c + Sex + Error(SampleID)
CD7	ENSG00000173762	Inflammation_II	P09564	OID30543	Age_c	0.228396	0.000448256	0.0116587	Significant	-0.1568	-0.0379975	NPX ~ Mig * Age_c + NSS_17_c + ANO_c + Sex + Error(SampleID)
TCL1A	ENSG00000100721	Neurology	P56279	OID20987	Age_c	0.236189	0.000462018	0.0119084	Significant	-0.731014	-0.11351	NPX ~ Mig * Age_c + NSS_17_c + ANO_c + Sex + Error(SampleID)
HPCAL1	ENSG00000115756	Inflammation	P37235	OID20615	Age_c	0.23143	0.000466883	0.0119264	Significant	-0.153003	-0.0498351	NPX ~ Mig * Age_c + NSS_17_c + ANO_c + Sex + Error(SampleID)
PTGDS	ENSG00000107317	Cardiometabolic	P41222	OID20408	Age_c	0.226884	0.000471176	0.0119295	Significant	-0.285507	-0.0285119	NPX ~ Mig * Age_c + NSS_17_c + ANO_c + Sex + Error(SampleID)
MMP12	ENSG00000262406	Oncology	P39900	OID21439	Age_c	0.230642	0.000478967	0.0120204	Significant	-0.558209	-0.0665447	NPX ~ Mig * Age_c + NSS_17_c + ANO_c + Sex + Error(SampleID)
TMOD4	ENSG00000163157	Oncology_II	Q9NZQ9	OID31246	Age_c	0.226007	0.000484984	0.0120655	Significant	0.210323	0.0901602	NPX ~ Mig * Age_c + NSS_17_c + ANO_c + Sex + Error(SampleID)
FSHB	ENSG00000131808	Cardiometabolic_II	P01225	OID30233	Mig:Age_c	0.316582	2.10945e-05	0.0120703	Significant	-0.623262	-0.0329163	NPX ~ Mig * Age_c + NSS_17_c + ANO_c + Sex + Error(SampleID)
EFNB2	ENSG00000125266	Neurology_II	P52799	OID30954	NSS_17_c	0.305666	3.79791e-05	0.0120731	Significant	-0.09769	-0.0386492	NPX ~ Mig * Age_c + NSS_17_c + ANO_c + Sex + Error(SampleID)
ITGB6	ENSG00000115221	Inflammation	P18564	OID20493	Age_c	0.229717	0.000493541	0.0121303	Significant	-0.608043	0.0363846	NPX ~ Mig * Age_c + NSS_17_c + ANO_c + Sex + Error(SampleID)
SDK2	ENSG00000069188	Inflammation_II	Q58EX2	OID30662	Age_c	0.22532	0.000496067	0.0121303	Significant	-0.188285	-0.0309743	NPX ~ Mig * Age_c + NSS_17_c + ANO_c + Sex + Error(SampleID)
PTPRC	ENSG00000081237	Cardiometabolic_II	P08575	OID30380	Mig:Age_c	0.30983	2.69665e-05	0.0128585	Significant	-0.260721	-0.0204028	NPX ~ Mig * Age_c + NSS_17_c + ANO_c + Sex + Error(SampleID)
CLEC4A	ENSG00000111729	Inflammation	Q9UMR7	OID20573	NSS_17_c	0.317899	4.49674e-05	0.0128652	Significant	-0.126421	-0.0293632	NPX ~ Mig * Age_c + NSS_17_c + ANO_c + Sex + Error(SampleID)
TNFRSF10C	ENSG00000173535	Cardiometabolic	O14798	OID20265	Mig	0.316766	2.05608e-05	0.0131952	Significant	-0.642627	-0.648883	NPX ~ Mig * Age_c + NSS_17_c + ANO_c + Sex + Error(SampleID)
ROR1	ENSG00000185483	Cardiometabolic	Q01973	OID20224	Mig	0.329006	2.17435e-05	0.0131952	Significant	-0.467712	-0.47515	NPX ~ Mig * Age_c + NSS_17_c + ANO_c + Sex + Error(SampleID)
F3	ENSG00000117525	Oncology	P13726	OID21440	Mig	0.320247	2.30605e-05	0.0131952	Significant	-0.38109	-0.364958	NPX ~ Mig * Age_c + NSS_17_c + ANO_c + Sex + Error(SampleID)
GFAP	ENSG00000131095	Oncology	P14136	OID21247	Age_c	0.24491	0.000548496	0.013267	Significant	-0.508337	-0.0771459	NPX ~ Mig * Age_c + NSS_17_c + ANO_c + Sex + Error(SampleID)
ADH4	ENSG00000198099	Cardiometabolic	P08319	OID20117	Age_c	0.239824	0.000551824	0.013267	Significant	0.0103249	0.0711946	NPX ~ Mig * Age_c + NSS_17_c + ANO_c + Sex + Error(SampleID)
IL18R1	ENSG00000115604	Inflammation	Q13478	OID20652	Age_c	0.225027	0.000574289	0.013692	Significant	-0.202781	-0.0364096	NPX ~ Mig * Age_c + NSS_17_c + ANO_c + Sex + Error(SampleID)
SMPDL3B	ENSG00000130768	Oncology_II	Q92485	OID31387	Age_c	0.219131	0.000607714	0.0143692	Significant	-0.211404	0.0926533	NPX ~ Mig * Age_c + NSS_17_c + ANO_c + Sex + Error(SampleID)
CCL4	ENSG00000275302	Inflammation	P13236	OID20695	Age_c	0.218417	0.000622058	0.0145878	Significant	-0.402624	-0.0429208	NPX ~ Mig * Age_c + NSS_17_c + ANO_c + Sex + Error(SampleID)
B4GAT1	ENSG00000174684	Neurology	O43505	OID21127	Age_c	0.216011	0.000672881	0.0156513	Significant	-0.332517	-0.0236628	NPX ~ Mig * Age_c + NSS_17_c + ANO_c + Sex + Error(SampleID)
GP2	ENSG00000169347	Cardiometabolic	P55259	OID20090	Age_c	0.232912	0.000681917	0.0157336	Significant	-0.115599	0.0661967	NPX ~ Mig * Age_c + NSS_17_c + ANO_c + Sex + Error(SampleID)
SCN3B	ENSG00000166257	Neurology_II	Q9NY72	OID30804	Age_c	0.214635	0.000703719	0.0161067	Significant	-0.188164	0.0950048	NPX ~ Mig * Age_c + NSS_17_c + ANO_c + Sex + Error(SampleID)
DUSP13		Oncology_II	Q6B8I1	OID31394	Age_c	0.213476	0.000730761	0.0165929	Significant	-0.431871	0.077968	NPX ~ Mig * Age_c + NSS_17_c + ANO_c + Sex + Error(SampleID)
ISLR2	ENSG00000167178	Neurology	Q6UXK2	OID20889	Age_c	0.22983	0.000749082	0.016875	Significant	-0.403323	-0.0424852	NPX ~ Mig * Age_c + NSS_17_c + ANO_c + Sex + Error(SampleID)
MAP1LC3B2	ENSG00000258102	Cardiometabolic_II	A6NCE7	OID30074	Age_c	0.212104	0.000764085	0.0170785	Significant	-0.230976	0.0793942	NPX ~ Mig * Age_c + NSS_17_c + ANO_c + Sex + Error(SampleID)
GNPDA2	ENSG00000163281	Inflammation_II	Q8TDQ7	OID30597	Age_c	0.211798	0.000771722	0.0171155	Significant	-0.279742	-0.0354077	NPX ~ Mig * Age_c + NSS_17_c + ANO_c + Sex + Error(SampleID)
HS6ST2	ENSG00000171004	Inflammation_II	Q96MM7	OID30481	Mig	0.281928	7.18559e-05	0.01805	Significant	-0.560904	-0.583734	NPX ~ Mig * Age_c + NSS_17_c + ANO_c + Sex + Error(SampleID)
MEGF11	ENSG00000157890	Cardiometabolic_II	A6BM72	OID30099	Mig	0.277322	8.07962e-05	0.01805	Significant	-0.471307	-0.567783	NPX ~ Mig * Age_c + NSS_17_c + ANO_c + Sex + Error(SampleID)
KITLG	ENSG00000049130	Cardiometabolic	P21583	OID20196	Mig	0.297016	7.48397e-05	0.01805	Significant	-0.59669	-0.521486	NPX ~ Mig * Age_c + NSS_17_c + ANO_c + Sex + Error(SampleID)
PCDH9	ENSG00000184226	Oncology_II	Q9HC56	OID31516	Mig	0.286191	5.82303e-05	0.01805	Significant	-0.474357	-0.496321	NPX ~ Mig * Age_c + NSS_17_c + ANO_c + Sex + Error(SampleID)
HEG1	ENSG00000173706	Inflammation_II	Q9ULI3	OID30579	Mig	0.277291	8.20166e-05	0.01805	Significant	-0.435572	-0.475792	NPX ~ Mig * Age_c + NSS_17_c + ANO_c + Sex + Error(SampleID)
ECE1	ENSG00000117298	Neurology	P42892	OID20891	Mig	0.319597	4.15216e-05	0.01805	Significant	-0.403105	-0.423339	NPX ~ Mig * Age_c + NSS_17_c + ANO_c + Sex + Error(SampleID)
ASPN	ENSG00000106819	Cardiometabolic_II	Q9BXN1	OID30315	Mig	0.293255	5.32371e-05	0.01805	Significant	-0.382131	-0.378155	NPX ~ Mig * Age_c + NSS_17_c + ANO_c + Sex + Error(SampleID)
B4GAT1	ENSG00000174684	Neurology	O43505	OID21127	Mig	0.293816	4.72942e-05	0.01805	Significant	-0.332517	-0.37054	NPX ~ Mig * Age_c + NSS_17_c + ANO_c + Sex + Error(SampleID)
NOTCH1	ENSG00000148400	Cardiometabolic	P46531	OID20311	Age_c	0.209536	0.000830488	0.0182771	Significant	-0.182988	-0.0149001	NPX ~ Mig * Age_c + NSS_17_c + ANO_c + Sex + Error(SampleID)
CEND1	ENSG00000184524	Neurology_II	Q8N111	OID30821	Age_c	0.208558	0.000857215	0.0185048	Significant	-0.577608	-0.0670394	NPX ~ Mig * Age_c + NSS_17_c + ANO_c + Sex + Error(SampleID)
LRRC25	ENSG00000175489	Oncology	Q8N386	OID21333	Age_c	0.220818	0.000860237	0.0185048	Significant	-0.385826	-0.0383282	NPX ~ Mig * Age_c + NSS_17_c + ANO_c + Sex + Error(SampleID)
ACE	ENSG00000159640	Inflammation_II	P12821	OID30696	Age_c	0.208577	0.000856683	0.0185048	Significant	-0.00814126	-0.0242308	NPX ~ Mig * Age_c + NSS_17_c + ANO_c + Sex + Error(SampleID)
POF1B	ENSG00000124429	Inflammation_II	Q8WVV4	OID30504	NSS_17_c	0.282483	7.13968e-05	0.0185697	Significant	-0.292329	-0.0439175	NPX ~ Mig * Age_c + NSS_17_c + ANO_c + Sex + Error(SampleID)
NEO1	ENSG00000067141	Neurology_II	Q92859	OID31066	Mig	0.273887	9.26382e-05	0.0189313	Significant	-0.198384	-0.201445	NPX ~ Mig * Age_c + NSS_17_c + ANO_c + Sex + Error(SampleID)
THBS4	ENSG00000113296	Cardiometabolic	P35443	OID20368	Age_c	0.207468	0.000887996	0.0189594	Significant	-0.527265	-0.0561327	NPX ~ Mig * Age_c + NSS_17_c + ANO_c + Sex + Error(SampleID)
ACTN2	ENSG00000077522	Cardiometabolic_II	P35609	OID30192	Age_c	0.20692	0.00090387	0.0191553	Significant	-0.161157	0.0555377	NPX ~ Mig * Age_c + NSS_17_c + ANO_c + Sex + Error(SampleID)
PCNA	ENSG00000132646	Oncology_II	P12004	OID31161	Age_c	0.206063	0.000929254	0.0195485	Significant	-0.569388	0.0933184	NPX ~ Mig * Age_c + NSS_17_c + ANO_c + Sex + Error(SampleID)
FSHB	ENSG00000131808	Cardiometabolic_II	P01225	OID30233	Sex	0.286322	6.23976e-05	0.0198355	Significant	-0.623262	-0.366463	NPX ~ Mig * Age_c + NSS_17_c + ANO_c + Sex + Error(SampleID)
VGF	ENSG00000128564	Neurology_II	O15240	OID31067	NSS_17_c	0.276312	8.85474e-05	0.0211112	Significant	-0.56232	-0.0475685	NPX ~ Mig * Age_c + NSS_17_c + ANO_c + Sex + Error(SampleID)
PALM	ENSG00000099864	Oncology_II	O75781	OID31515	Mig	0.267975	0.000111583	0.0212826	Significant	-0.485382	-0.496765	NPX ~ Mig * Age_c + NSS_17_c + ANO_c + Sex + Error(SampleID)
DPP10	ENSG00000175497	Inflammation	Q8N608	OID20527	Age_c	0.219541	0.00102283	0.0213601	Significant	-0.208171	-0.0539518	NPX ~ Mig * Age_c + NSS_17_c + ANO_c + Sex + Error(SampleID)
THBS2	ENSG00000186340	Neurology	P35442	OID21104	Age_c	0.201899	0.00106276	0.0218746	Significant	-0.153174	-0.0468835	NPX ~ Mig * Age_c + NSS_17_c + ANO_c + Sex + Error(SampleID)
EZR	ENSG00000092820	Neurology	P15311	OID21017	Age_c	0.202047	0.00105772	0.0218746	Significant	-0.162302	-0.0381732	NPX ~ Mig * Age_c + NSS_17_c + ANO_c + Sex + Error(SampleID)
TSPAN15	ENSG00000099282	Cardiometabolic_II	O95858	OID30095	Age_c	0.200379	0.00111601	0.0224852	Significant	0.143511	0.0834894	NPX ~ Mig * Age_c + NSS_17_c + ANO_c + Sex + Error(SampleID)
CTSD	ENSG00000117984	Cardiometabolic	P07339	OID20358	Age_c	0.200528	0.00111068	0.0224852	Significant	-0.0483659	-0.0352266	NPX ~ Mig * Age_c + NSS_17_c + ANO_c + Sex + Error(SampleID)
ITGB2	ENSG00000160255	Cardiometabolic	P05107	OID20315	Age_c	0.200634	0.00110688	0.0224852	Significant	-0.130319	-0.0270077	NPX ~ Mig * Age_c + NSS_17_c + ANO_c + Sex + Error(SampleID)
ESM1	ENSG00000164283	Inflammation	Q9NQ30	OID20758	Age_c	0.20003	0.00112859	0.0225798	Significant	-0.175326	-0.0265807	NPX ~ Mig * Age_c + NSS_17_c + ANO_c + Sex + Error(SampleID)
MMUT	ENSG00000146085	Cardiometabolic_II	P22033	OID30159	Age_c	0.199752	0.00113871	0.0226239	Significant	-0.215782	0.105143	NPX ~ Mig * Age_c + NSS_17_c + ANO_c + Sex + Error(SampleID)
CD28	ENSG00000178562	Oncology	P10747	OID21265	Mig:Age_c	0.301085	9.513e-05	0.0227164	Significant	-0.554521	-0.035323	NPX ~ Mig * Age_c + NSS_17_c + ANO_c + Sex + Error(SampleID)
ACAN	ENSG00000157766	Cardiometabolic	P16112	OID20159	Mig:Age_c	0.287015	0.000104156	0.0227164	Significant	-0.21418	-0.0277189	NPX ~ Mig * Age_c + NSS_17_c + ANO_c + Sex + Error(SampleID)
CD83	ENSG00000112149	Inflammation	Q01151	OID20565	Mig:Age_c	0.296812	9.0565e-05	0.0227164	Significant	-0.407144	-0.0240039	NPX ~ Mig * Age_c + NSS_17_c + ANO_c + Sex + Error(SampleID)
PCDH9	ENSG00000184226	Oncology_II	Q9HC56	OID31516	Mig:Age_c	0.281361	7.42542e-05	0.0227164	Significant	-0.474357	-0.0210358	NPX ~ Mig * Age_c + NSS_17_c + ANO_c + Sex + Error(SampleID)
PLIN1	ENSG00000166819	Neurology	O60240	OID20835	Mig:Age_c	0.290535	0.00011116	0.0227164	Significant	-0.167016	-0.0205494	NPX ~ Mig * Age_c + NSS_17_c + ANO_c + Sex + Error(SampleID)
PPP3R1	ENSG00000221823	Neurology	P63098	OID20902	Mig:Age_c	0.298706	5.84906e-05	0.0227164	Significant	-0.0662117	-0.0183534	NPX ~ Mig * Age_c + NSS_17_c + ANO_c + Sex + Error(SampleID)
APOD	ENSG00000189058	Inflammation_II	P05090	OID30746	Mig:Age_c	0.281751	8.72595e-05	0.0227164	Significant	0.0849792	0.018232	NPX ~ Mig * Age_c + NSS_17_c + ANO_c + Sex + Error(SampleID)
NGRN	ENSG00000182768	Neurology_II	Q9NPE2	OID31115	Mig:Age_c	0.271145	0.000105909	0.0227164	Significant	-0.0332652	-0.0103447	NPX ~ Mig * Age_c + NSS_17_c + ANO_c + Sex + Error(SampleID)
WNT9A	ENSG00000143816	Inflammation	O14904	OID20460	Age_c	0.203105	0.00115578	0.0228046	Significant	-0.278759	0.0517855	NPX ~ Mig * Age_c + NSS_17_c + ANO_c + Sex + Error(SampleID)
FASLG	ENSG00000117560	Inflammation	P48023	OID20665	Age_c	0.202811	0.00116656	0.0228598	Significant	-0.533205	-0.0372418	NPX ~ Mig * Age_c + NSS_17_c + ANO_c + Sex + Error(SampleID)
DPP4	ENSG00000197635	Cardiometabolic	P27487	OID20406	Age_c	0.19826	0.00119458	0.0232496	Significant	-0.30572	-0.0268157	NPX ~ Mig * Age_c + NSS_17_c + ANO_c + Sex + Error(SampleID)
NMRK2	ENSG00000077009	Oncology_II	Q9NPI5	OID31163	Age_c	0.197819	0.00121158	0.023264	Significant	-0.1556	0.111595	NPX ~ Mig * Age_c + NSS_17_c + ANO_c + Sex + Error(SampleID)
CD109	ENSG00000156535	Neurology	Q6YHK3	OID21108	Age_c	0.197988	0.00120505	0.023264	Significant	-0.330561	-0.0449909	NPX ~ Mig * Age_c + NSS_17_c + ANO_c + Sex + Error(SampleID)
ROBO2	ENSG00000185008	Neurology	Q9HCK4	OID21007	Mig	0.263645	0.000130792	0.0233873	Significant	-0.267749	-0.309627	NPX ~ Mig * Age_c + NSS_17_c + ANO_c + Sex + Error(SampleID)
CDH5	ENSG00000179776	Cardiometabolic	P33151	OID20243	NSS_17_c	0.270955	0.000106608	0.0234619	Significant	-0.0733407	-0.0170015	NPX ~ Mig * Age_c + NSS_17_c + ANO_c + Sex + Error(SampleID)
FABP4	ENSG00000170323	Cardiometabolic	P15090	OID20245	Mig:Age_c	0.266731	0.000123312	0.0235197	Significant	-0.252867	-0.0254705	NPX ~ Mig * Age_c + NSS_17_c + ANO_c + Sex + Error(SampleID)
ICAM1	ENSG00000090339	Cardiometabolic	P05362	OID20411	Age_c	0.196655	0.00125762	0.023987	Significant	-0.169209	-0.0275138	NPX ~ Mig * Age_c + NSS_17_c + ANO_c + Sex + Error(SampleID)
FASLG	ENSG00000117560	Inflammation	P48023	OID20665	Mig	0.270446	0.000142687	0.0240133	Significant	-0.533205	-0.550975	NPX ~ Mig * Age_c + NSS_17_c + ANO_c + Sex + Error(SampleID)
PAEP	ENSG00000122133	Neurology	P09466	OID20925	Mig	0.266777	0.000173686	0.024079	Significant	1.34028	1.45157	NPX ~ Mig * Age_c + NSS_17_c + ANO_c + Sex + Error(SampleID)
LRTM2	ENSG00000166159	Neurology_II	Q8N967	OID31020	Mig	0.25495	0.000173855	0.024079	Significant	-0.594643	-0.665738	NPX ~ Mig * Age_c + NSS_17_c + ANO_c + Sex + Error(SampleID)
LDLR	ENSG00000130164	Cardiometabolic	P01130	OID20240	Mig	0.25824	0.000159983	0.024079	Significant	-0.511028	-0.540161	NPX ~ Mig * Age_c + NSS_17_c + ANO_c + Sex + Error(SampleID)
ITGB6	ENSG00000115221	Inflammation	P18564	OID20493	Mig	0.260446	0.000185158	0.024079	Significant	-0.608043	-0.505941	NPX ~ Mig * Age_c + NSS_17_c + ANO_c + Sex + Error(SampleID)
ERBB3	ENSG00000065361	Inflammation	P21860	OID20705	Mig	0.254877	0.000177271	0.024079	Significant	-0.216715	-0.239411	NPX ~ Mig * Age_c + NSS_17_c + ANO_c + Sex + Error(SampleID)
EPHB6	ENSG00000106123	Neurology	O15197	OID20982	NSS_17_c	0.277309	0.00012065	0.0246557	Significant	-0.407263	-0.0258637	NPX ~ Mig * Age_c + NSS_17_c + ANO_c + Sex + Error(SampleID)
ADAM8	ENSG00000151651	Neurology	P78325	OID21039	Age_c	0.195298	0.00131348	0.0248865	Significant	-0.318676	-0.030138	NPX ~ Mig * Age_c + NSS_17_c + ANO_c + Sex + Error(SampleID)
IFNGR2	ENSG00000159128	Neurology	P38484	OID20941	Mig	0.254886	0.000254778	0.0253537	Significant	-0.752244	-0.745894	NPX ~ Mig * Age_c + NSS_17_c + ANO_c + Sex + Error(SampleID)
SOST	ENSG00000167941	Cardiometabolic	Q9BQB4	OID20204	Mig	0.256204	0.000292441	0.0253537	Significant	-0.536187	-0.548926	NPX ~ Mig * Age_c + NSS_17_c + ANO_c + Sex + Error(SampleID)
CD22	ENSG00000012124	Inflammation	P20273	OID20637	Mig	0.255346	0.000254788	0.0253537	Significant	-0.412036	-0.493324	NPX ~ Mig * Age_c + NSS_17_c + ANO_c + Sex + Error(SampleID)
COMP	ENSG00000105664	Cardiometabolic	P49747	OID20405	Mig	0.249577	0.000214123	0.0253537	Significant	-0.532083	-0.482827	NPX ~ Mig * Age_c + NSS_17_c + ANO_c + Sex + Error(SampleID)
BCAN	ENSG00000132692	Neurology	Q96GW7	OID20998	Mig	0.257469	0.000235527	0.0253537	Significant	-0.428318	-0.437303	NPX ~ Mig * Age_c + NSS_17_c + ANO_c + Sex + Error(SampleID)
NTRK2	ENSG00000148053	Cardiometabolic	Q16620	OID20136	Mig	0.251454	0.000280969	0.0253537	Significant	-0.349302	-0.362309	NPX ~ Mig * Age_c + NSS_17_c + ANO_c + Sex + Error(SampleID)
PKD1	ENSG00000008710	Cardiometabolic_II	P98161	OID30328	Mig	0.24322	0.000274329	0.0253537	Significant	-0.360607	-0.353241	NPX ~ Mig * Age_c + NSS_17_c + ANO_c + Sex + Error(SampleID)
LAMB1	ENSG00000091136	Cardiometabolic_II	P07942	OID30280	Mig	0.241288	0.000291479	0.0253537	Significant	-0.323998	-0.331291	NPX ~ Mig * Age_c + NSS_17_c + ANO_c + Sex + Error(SampleID)
CD34	ENSG00000174059	Neurology	P28906	OID21025	Mig	0.243908	0.000259714	0.0253537	Significant	-0.33621	-0.309374	NPX ~ Mig * Age_c + NSS_17_c + ANO_c + Sex + Error(SampleID)
ERBB2	ENSG00000141736	Oncology	P04626	OID21520	Mig	0.242178	0.000278688	0.0253537	Significant	-0.284751	-0.295774	NPX ~ Mig * Age_c + NSS_17_c + ANO_c + Sex + Error(SampleID)
RGMB	ENSG00000174136	Neurology	Q6NW40	OID21045	Mig	0.24853	0.000226682	0.0253537	Significant	-0.277302	-0.267552	NPX ~ Mig * Age_c + NSS_17_c + ANO_c + Sex + Error(SampleID)
CCN4	ENSG00000104415	Oncology	O95388	OID21444	Age_c	0.198011	0.00135699	0.0253749	Significant	-0.357049	-0.0391988	NPX ~ Mig * Age_c + NSS_17_c + ANO_c + Sex + Error(SampleID)
ENPP6	ENSG00000164303	Cardiometabolic_II	Q6UWR7	OID30273	Age_c	0.194325	0.00135501	0.0253749	Significant	-0.117018	-0.0303438	NPX ~ Mig * Age_c + NSS_17_c + ANO_c + Sex + Error(SampleID)
PDE4D	ENSG00000113448	Cardiometabolic_II	Q08499	OID30084	Age_c	0.19306	0.00141087	0.0262109	Significant	-0.654733	0.0989534	NPX ~ Mig * Age_c + NSS_17_c + ANO_c + Sex + Error(SampleID)
ITGAL	ENSG00000005844	Inflammation_II	P20701	OID30537	Age_c	0.19178	0.00146971	0.0265197	Significant	0.384692	-0.107503	NPX ~ Mig * Age_c + NSS_17_c + ANO_c + Sex + Error(SampleID)
SLC12A2	ENSG00000064651	Cardiometabolic_II	P55011	OID30077	Age_c	0.192181	0.00145106	0.0265197	Significant	-0.20936	0.05568	NPX ~ Mig * Age_c + NSS_17_c + ANO_c + Sex + Error(SampleID)
COL6A3	ENSG00000163359	Cardiometabolic	P12111	OID20292	Age_c	0.191692	0.00147383	0.0265197	Significant	-0.363386	-0.0362044	NPX ~ Mig * Age_c + NSS_17_c + ANO_c + Sex + Error(SampleID)
CKAP4	ENSG00000136026	Inflammation	Q07065	OID20617	Age_c	0.19575	0.00145691	0.0265197	Significant	-0.283326	-0.0305383	NPX ~ Mig * Age_c + NSS_17_c + ANO_c + Sex + Error(SampleID)
TNFSF13B	ENSG00000102524	Cardiometabolic	Q9Y275	OID20272	Age_c	0.192096	0.00145496	0.0265197	Significant	-0.00337487	-0.0284311	NPX ~ Mig * Age_c + NSS_17_c + ANO_c + Sex + Error(SampleID)
CD86	ENSG00000114013	Oncology_II	P42081	OID31500	Mig:Age_c	0.260588	0.000152195	0.0272144	Significant	-0.190426	-0.0147973	NPX ~ Mig * Age_c + NSS_17_c + ANO_c + Sex + Error(SampleID)
STXBP3	ENSG00000116266	Oncology	O00186	OID21240	Mig:Age_c	0.282481	0.000172088	0.0274924	Significant	0.00497697	-0.0378383	NPX ~ Mig * Age_c + NSS_17_c + ANO_c + Sex + Error(SampleID)
CD6	ENSG00000013725	Inflammation	P30203	OID20649	Mig:Age_c	0.254211	0.000221015	0.0274924	Significant	-0.0711721	-0.0277976	NPX ~ Mig * Age_c + NSS_17_c + ANO_c + Sex + Error(SampleID)
CD22	ENSG00000012124	Inflammation	P20273	OID20637	Mig:Age_c	0.25701	0.000201357	0.0274924	Significant	-0.412036	-0.0215651	NPX ~ Mig * Age_c + NSS_17_c + ANO_c + Sex + Error(SampleID)
BAMBI	ENSG00000095739	Oncology	Q13145	OID21267	Mig:Age_c	0.281824	0.000175684	0.0274924	Significant	-0.0956472	-0.0177623	NPX ~ Mig * Age_c + NSS_17_c + ANO_c + Sex + Error(SampleID)
AXL	ENSG00000167601	Cardiometabolic	P30530	OID20363	Mig:Age_c	0.251678	0.000206	0.0274924	Significant	-0.128118	-0.0172742	NPX ~ Mig * Age_c + NSS_17_c + ANO_c + Sex + Error(SampleID)
LY9	ENSG00000122224	Inflammation	Q9HBG7	OID20670	Mig:Age_c	0.254339	0.000220077	0.0274924	Significant	-0.0673424	-0.0159552	NPX ~ Mig * Age_c + NSS_17_c + ANO_c + Sex + Error(SampleID)
BSG	ENSG00000172270	Inflammation	P35613	OID20626	Mig:Age_c	0.257316	0.000199317	0.0274924	Significant	-0.145786	-0.0137258	NPX ~ Mig * Age_c + NSS_17_c + ANO_c + Sex + Error(SampleID)
FABP9	ENSG00000205186	Inflammation	Q0Z7S8	OID20501	Mig	0.255532	0.000403232	0.0290674	Significant	0.97178	0.959892	NPX ~ Mig * Age_c + NSS_17_c + ANO_c + Sex + Error(SampleID)
PRND	ENSG00000171864	Neurology_II	Q9UKY0	OID31124	Mig	0.233117	0.000368051	0.0290674	Significant	-0.828989	-0.890283	NPX ~ Mig * Age_c + NSS_17_c + ANO_c + Sex + Error(SampleID)
NPDC1	ENSG00000107281	Cardiometabolic	Q9NQX5	OID20205	Mig	0.242947	0.000401099	0.0290674	Significant	-0.557429	-0.563941	NPX ~ Mig * Age_c + NSS_17_c + ANO_c + Sex + Error(SampleID)
CSF2RB	ENSG00000100368	Inflammation_II	P32927	OID30553	Mig	0.231029	0.000414642	0.0290674	Significant	-0.495523	-0.533291	NPX ~ Mig * Age_c + NSS_17_c + ANO_c + Sex + Error(SampleID)
NOS1	ENSG00000089250	Neurology	P29475	OID20863	Mig	0.247062	0.000403033	0.0290674	Significant	-0.481312	-0.519248	NPX ~ Mig * Age_c + NSS_17_c + ANO_c + Sex + Error(SampleID)
FCRL1	ENSG00000163534	Cardiometabolic	Q96LA6	OID20172	Mig	0.23974	0.000376463	0.0290674	Significant	-0.370481	-0.465484	NPX ~ Mig * Age_c + NSS_17_c + ANO_c + Sex + Error(SampleID)
MOG	ENSG00000204655	Oncology	Q16653	OID21384	Mig	0.243537	0.000349184	0.0290674	Significant	-0.442288	-0.424729	NPX ~ Mig * Age_c + NSS_17_c + ANO_c + Sex + Error(SampleID)
NOTCH1	ENSG00000148400	Cardiometabolic	P46531	OID20311	Mig	0.229649	0.000416555	0.0290674	Significant	-0.182988	-0.201737	NPX ~ Mig * Age_c + NSS_17_c + ANO_c + Sex + Error(SampleID)
PCOLCE	ENSG00000106333	Cardiometabolic	Q15113	OID20384	Age_c	0.187633	0.00167722	0.0299024	Significant	-0.216399	0.0252339	NPX ~ Mig * Age_c + NSS_17_c + ANO_c + Sex + Error(SampleID)
CNTN4	ENSG00000144619	Neurology	Q8IWV2	OID21117	Age_c	0.187495	0.00168459	0.0299024	Significant	-0.277107	-0.0242494	NPX ~ Mig * Age_c + NSS_17_c + ANO_c + Sex + Error(SampleID)
NXPH1	ENSG00000122584	Neurology	P58417	OID20849	Age_c	0.202681	0.00169318	0.0299024	Significant	-0.143742	-0.0229178	NPX ~ Mig * Age_c + NSS_17_c + ANO_c + Sex + Error(SampleID)
BAMBI	ENSG00000095739	Oncology	Q13145	OID21267	Age_c	0.206197	0.00172908	0.0303491	Significant	-0.0956472	-0.0291633	NPX ~ Mig * Age_c + NSS_17_c + ANO_c + Sex + Error(SampleID)
REXO2	ENSG00000076043	Cardiometabolic_II	Q9Y3B8	OID30075	Age_c	0.18643	0.00174256	0.0303992	Significant	-0.130568	0.111089	NPX ~ Mig * Age_c + NSS_17_c + ANO_c + Sex + Error(SampleID)
TP53I3	ENSG00000115129	Inflammation_II	Q53FA7	OID30632	Age_c	0.185844	0.00177531	0.0307828	Significant	-0.420556	-0.0631715	NPX ~ Mig * Age_c + NSS_17_c + ANO_c + Sex + Error(SampleID)
TXNRD1	ENSG00000198431	Neurology	Q16881	OID21135	Age_c	0.185094	0.0018181	0.0313348	Significant	-0.283439	-0.0432312	NPX ~ Mig * Age_c + NSS_17_c + ANO_c + Sex + Error(SampleID)
UNC5D	ENSG00000156687	Inflammation_II	Q6UXZ4	OID30447	Mig:Age_c	0.242827	0.000277464	0.031815	Significant	-0.293245	-0.0284715	NPX ~ Mig * Age_c + NSS_17_c + ANO_c + Sex + Error(SampleID)
PDCD1	ENSG00000188389	Oncology	Q15116	OID21396	Mig:Age_c	0.246091	0.000289126	0.031815	Significant	-0.310499	-0.0248374	NPX ~ Mig * Age_c + NSS_17_c + ANO_c + Sex + Error(SampleID)
CD5	ENSG00000110448	Oncology	P06127	OID21449	Mig:Age_c	0.246377	0.000286413	0.031815	Significant	-0.310916	-0.017795	NPX ~ Mig * Age_c + NSS_17_c + ANO_c + Sex + Error(SampleID)
AOC3	ENSG00000131471	Cardiometabolic	Q16853	OID20389	NSS_17_c	0.257861	0.000167024	0.031857	Significant	-0.292772	-0.0204761	NPX ~ Mig * Age_c + NSS_17_c + ANO_c + Sex + Error(SampleID)
BAMBI	ENSG00000095739	Oncology	Q13145	OID21267	NSS_17_c	0.281122	0.00017961	0.0321165	Significant	-0.0956472	-0.0215263	NPX ~ Mig * Age_c + NSS_17_c + ANO_c + Sex + Error(SampleID)
SYT1	ENSG00000067715	Neurology_II	P21579	OID31089	Mig:Age_c	0.238467	0.000320974	0.0327966	Significant	-0.299092	-0.0301003	NPX ~ Mig * Age_c + NSS_17_c + ANO_c + Sex + Error(SampleID)
ITGB2	ENSG00000160255	Cardiometabolic	P05107	OID20315	Mig:Age_c	0.239072	0.00031456	0.0327966	Significant	-0.130319	-0.0165858	NPX ~ Mig * Age_c + NSS_17_c + ANO_c + Sex + Error(SampleID)
S100A13	ENSG00000189171	Inflammation_II	Q99584	OID30529	Mig	0.225087	0.000483152	0.0329119	Significant	-0.50517	-0.505329	NPX ~ Mig * Age_c + NSS_17_c + ANO_c + Sex + Error(SampleID)
TNXB	ENSG00000168477	Neurology	P22105	OID21107	NSS_17_c	0.253003	0.000196968	0.0331486	Significant	-0.146309	-0.0189826	NPX ~ Mig * Age_c + NSS_17_c + ANO_c + Sex + Error(SampleID)
SFRP1	ENSG00000104332	Neurology	Q8N474	OID20984	Mig	0.233942	0.000500274	0.0332857	Significant	-0.565903	-0.534339	NPX ~ Mig * Age_c + NSS_17_c + ANO_c + Sex + Error(SampleID)
IL6ST	ENSG00000134352	Cardiometabolic	P40189	OID20147	Mig	0.234724	0.000515673	0.0335305	Significant	-0.201761	-0.210186	NPX ~ Mig * Age_c + NSS_17_c + ANO_c + Sex + Error(SampleID)
C1RL	ENSG00000139178	Inflammation_II	Q9NZP8	OID30721	Mig	0.228142	0.000528671	0.0336117	Significant	-0.263618	-0.289866	NPX ~ Mig * Age_c + NSS_17_c + ANO_c + Sex + Error(SampleID)
RANBP2	ENSG00000153201	Neurology_II	P49792	OID30812	Age_c	0.182462	0.00197624	0.033655	Significant	-0.123085	0.0481372	NPX ~ Mig * Age_c + NSS_17_c + ANO_c + Sex + Error(SampleID)
CD6	ENSG00000013725	Inflammation	P30203	OID20649	Age_c	0.186012	0.00197518	0.033655	Significant	-0.0711721	-0.0429389	NPX ~ Mig * Age_c + NSS_17_c + ANO_c + Sex + Error(SampleID)
APLP1	ENSG00000105290	Cardiometabolic	P51693	OID20164	Age_c	0.192464	0.0020378	0.0337002	Significant	-0.309738	-0.0564079	NPX ~ Mig * Age_c + NSS_17_c + ANO_c + Sex + Error(SampleID)
HEPACAM2	ENSG00000188175	Neurology_II	A8MVW5	OID31151	Age_c	0.181559	0.00203352	0.0337002	Significant	0.0806609	0.0452547	NPX ~ Mig * Age_c + NSS_17_c + ANO_c + Sex + Error(SampleID)
CD83	ENSG00000112149	Inflammation	Q01151	OID20565	Age_c	0.196473	0.00203467	0.0337002	Significant	-0.407144	-0.0366392	NPX ~ Mig * Age_c + NSS_17_c + ANO_c + Sex + Error(SampleID)
SPINK5	ENSG00000133710	Neurology	Q9NQ38	OID21148	Age_c	0.182085	0.00199996	0.0337002	Significant	-0.114637	0.0239541	NPX ~ Mig * Age_c + NSS_17_c + ANO_c + Sex + Error(SampleID)
PRTG	ENSG00000166450	Oncology	Q2VWP7	OID21443	Age_c	0.185177	0.00202715	0.0337002	Significant	-0.284678	-0.0201397	NPX ~ Mig * Age_c + NSS_17_c + ANO_c + Sex + Error(SampleID)
DDX58		Oncology	O95786	OID21226	Age_c	0.200271	0.00205388	0.0337711	Significant	-0.12998	-0.0941347	NPX ~ Mig * Age_c + NSS_17_c + ANO_c + Sex + Error(SampleID)
PLXNB2	ENSG00000196576	Cardiometabolic	O15031	OID20317	Age_c	0.181007	0.00206936	0.0338311	Significant	-0.171242	-0.0186113	NPX ~ Mig * Age_c + NSS_17_c + ANO_c + Sex + Error(SampleID)
TNFSF8	ENSG00000106952	Cardiometabolic_II	P32971	OID30384	Age_c	0.179769	0.00215191	0.0349808	Significant	-0.0595849	-0.035048	NPX ~ Mig * Age_c + NSS_17_c + ANO_c + Sex + Error(SampleID)
NELL2	ENSG00000184613	Inflammation	Q99435	OID20706	Mig:Age_c	0.235037	0.000359786	0.0354948	Significant	-0.227151	-0.0209692	NPX ~ Mig * Age_c + NSS_17_c + ANO_c + Sex + Error(SampleID)
FGFBP3	ENSG00000174721	Neurology_II	Q8TAT2	OID31108	Mig	0.220107	0.000572477	0.0355407	Significant	-0.555885	-0.555394	NPX ~ Mig * Age_c + NSS_17_c + ANO_c + Sex + Error(SampleID)
JAM2	ENSG00000154721	Neurology	P57087	OID21064	Mig	0.219187	0.00058917	0.0355407	Significant	-0.301217	-0.293158	NPX ~ Mig * Age_c + NSS_17_c + ANO_c + Sex + Error(SampleID)
ERP44	ENSG00000023318	Oncology	Q9BS26	OID21338	Mig	0.230205	0.000596279	0.0355407	Significant	-0.259322	-0.234953	NPX ~ Mig * Age_c + NSS_17_c + ANO_c + Sex + Error(SampleID)
LTA4H	ENSG00000111144	Oncology	P09960	OID21452	Age_c	0.182314	0.00221576	0.035614	Significant	0.0284473	-0.0966908	NPX ~ Mig * Age_c + NSS_17_c + ANO_c + Sex + Error(SampleID)
CTRL	ENSG00000141086	Neurology_II	P40313	OID31157	Age_c	0.178872	0.0022138	0.035614	Significant	-0.209528	0.0608622	NPX ~ Mig * Age_c + NSS_17_c + ANO_c + Sex + Error(SampleID)
CD3E	ENSG00000198851	Oncology_II	P07766	OID31302	Mig:Age_c	0.240051	0.000408307	0.0366603	Significant	-0.977644	-0.0686505	NPX ~ Mig * Age_c + NSS_17_c + ANO_c + Sex + Error(SampleID)
SCARB1	ENSG00000073060	Neurology	Q8WTV0	OID20805	Mig:Age_c	0.248773	0.000418596	0.0366603	Significant	-0.211412	-0.0590401	NPX ~ Mig * Age_c + NSS_17_c + ANO_c + Sex + Error(SampleID)
SLAMF6	ENSG00000162739	Oncology	Q96DU3	OID21254	Mig:Age_c	0.253477	0.000422856	0.0366603	Significant	-0.347272	-0.0333656	NPX ~ Mig * Age_c + NSS_17_c + ANO_c + Sex + Error(SampleID)
SETMAR	ENSG00000170364	Neurology	Q53H47	OID20948	Mig:Age_c	0.239197	0.000419628	0.0366603	Significant	-0.357443	-0.0255635	NPX ~ Mig * Age_c + NSS_17_c + ANO_c + Sex + Error(SampleID)
TMED4	ENSG00000158604	Cardiometabolic_II	Q7Z7H5	OID30154	Age_c	0.177646	0.00230109	0.0367789	Significant	-0.430723	0.0948212	NPX ~ Mig * Age_c + NSS_17_c + ANO_c + Sex + Error(SampleID)
TNFRSF6B	ENSG00000243509	Neurology	O95407	OID20964	Mig	0.225877	0.000643126	0.0367997	Significant	-0.836851	-0.875358	NPX ~ Mig * Age_c + NSS_17_c + ANO_c + Sex + Error(SampleID)
SLITRK1	ENSG00000178235	Inflammation_II	Q96PX8	OID30510	Mig	0.215735	0.000640014	0.0367997	Significant	-0.475515	-0.581315	NPX ~ Mig * Age_c + NSS_17_c + ANO_c + Sex + Error(SampleID)
CRNN	ENSG00000143536	Oncology	Q9UBG3	OID21427	Age_c	0.18089	0.00231584	0.0368089	Significant	-0.0245484	-0.0685485	NPX ~ Mig * Age_c + NSS_17_c + ANO_c + Sex + Error(SampleID)
TNFSF8	ENSG00000106952	Cardiometabolic_II	P32971	OID30384	Mig:Age_c	0.229069	0.000438413	0.0368849	Significant	-0.0595849	-0.0223993	NPX ~ Mig * Age_c + NSS_17_c + ANO_c + Sex + Error(SampleID)
NRP2	ENSG00000118257	Neurology	O60462	OID21081	Mig:Age_c	0.228196	0.000451231	0.0368849	Significant	-0.277785	-0.0178488	NPX ~ Mig * Age_c + NSS_17_c + ANO_c + Sex + Error(SampleID)
KIAA0319	ENSG00000137261	Neurology_II	Q5VV43	OID31094	Mig	0.214646	0.000666189	0.0369413	Significant	-0.407236	-0.506866	NPX ~ Mig * Age_c + NSS_17_c + ANO_c + Sex + Error(SampleID)
NAGPA	ENSG00000103174	Inflammation_II	Q9UK23	OID30643	Mig	0.214856	0.000671424	0.0369413	Significant	-0.189162	-0.215828	NPX ~ Mig * Age_c + NSS_17_c + ANO_c + Sex + Error(SampleID)
CD48	ENSG00000117091	Inflammation	P09326	OID20692	Age_c	0.177125	0.00233926	0.0369758	Significant	-0.190683	-0.027753	NPX ~ Mig * Age_c + NSS_17_c + ANO_c + Sex + Error(SampleID)
CCN3	ENSG00000136999	Cardiometabolic	P48745	OID20299	Mig	0.213545	0.000691611	0.037149	Significant	-0.535254	-0.590639	NPX ~ Mig * Age_c + NSS_17_c + ANO_c + Sex + Error(SampleID)
TAFA5	ENSG00000219438	Oncology	Q7Z5A7	OID21321	Mig	0.224949	0.000714155	0.037149	Significant	-0.579368	-0.58326	NPX ~ Mig * Age_c + NSS_17_c + ANO_c + Sex + Error(SampleID)
PRTG	ENSG00000166450	Oncology	Q2VWP7	OID21443	Mig	0.219629	0.000710326	0.037149	Significant	-0.284678	-0.275921	NPX ~ Mig * Age_c + NSS_17_c + ANO_c + Sex + Error(SampleID)
PPM1A	ENSG00000100614	Oncology	P35813	OID21184	Age_c	0.194816	0.00240476	0.0378023	Significant	-0.101095	0.0491237	NPX ~ Mig * Age_c + NSS_17_c + ANO_c + Sex + Error(SampleID)
SCG2	ENSG00000171951	Oncology	P13521	OID21400	Age_c	0.17941	0.00242455	0.0378384	Significant	-0.400351	-0.0372098	NPX ~ Mig * Age_c + NSS_17_c + ANO_c + Sex + Error(SampleID)
IL18BP	ENSG00000137496	Cardiometabolic	O95998	OID20348	Age_c	0.175871	0.00243351	0.0378384	Significant	-0.020681	-0.030479	NPX ~ Mig * Age_c + NSS_17_c + ANO_c + Sex + Error(SampleID)
SLITRK1	ENSG00000178235	Inflammation_II	Q96PX8	OID30510	Mig:Age_c	0.225866	0.000487229	0.0378426	Significant	-0.475515	-0.025672	NPX ~ Mig * Age_c + NSS_17_c + ANO_c + Sex + Error(SampleID)
KLRK1	ENSG00000213809	Neurology_II	P26718	OID31082	Mig:Age_c	0.225731	0.000489401	0.0378426	Significant	-0.34188	-0.0200685	NPX ~ Mig * Age_c + NSS_17_c + ANO_c + Sex + Error(SampleID)
TCN2	ENSG00000185339	Cardiometabolic	P20062	OID20341	Age_c	0.175258	0.00248094	0.0383674	Significant	0.0322532	-0.0223538	NPX ~ Mig * Age_c + NSS_17_c + ANO_c + Sex + Error(SampleID)
WFIKKN2	ENSG00000173714	Inflammation	Q8TEU8	OID20785	Mig	0.210735	0.00077073	0.0384146	Significant	-0.536553	-0.597037	NPX ~ Mig * Age_c + NSS_17_c + ANO_c + Sex + Error(SampleID)
VWA1	ENSG00000179403	Oncology	Q6PCB0	OID21421	Mig	0.215329	0.000762774	0.0384146	Significant	-0.50873	-0.526607	NPX ~ Mig * Age_c + NSS_17_c + ANO_c + Sex + Error(SampleID)
INHBC	ENSG00000175189	Neurology	P55103	OID21093	Mig	0.211016	0.000778765	0.0384146	Significant	-0.431742	-0.457503	NPX ~ Mig * Age_c + NSS_17_c + ANO_c + Sex + Error(SampleID)
GART	ENSG00000159131	Neurology_II	P22102	OID31004	Age_c	0.174948	0.00250533	0.0385363	Significant	-0.267514	0.0740721	NPX ~ Mig * Age_c + NSS_17_c + ANO_c + Sex + Error(SampleID)
PRSS53	ENSG00000151006	Neurology_II	Q2L4Q9	OID31093	Mig	0.210223	0.000819931	0.0390971	Significant	-0.540631	-0.541063	NPX ~ Mig * Age_c + NSS_17_c + ANO_c + Sex + Error(SampleID)
LCAT	ENSG00000213398	Inflammation_II	P04180	OID30677	Mig	0.209463	0.000819487	0.0390971	Significant	-0.249664	-0.260466	NPX ~ Mig * Age_c + NSS_17_c + ANO_c + Sex + Error(SampleID)
CST3	ENSG00000101439	Cardiometabolic	P01034	OID20400	Mig	0.208101	0.000852144	0.0399669	Significant	-0.268813	-0.266037	NPX ~ Mig * Age_c + NSS_17_c + ANO_c + Sex + Error(SampleID)
KLRC1	ENSG00000134545	Neurology_II	P26715	OID30855	Age_c	0.172613	0.0026962	0.0404985	Significant	0.216965	0.0911638	NPX ~ Mig * Age_c + NSS_17_c + ANO_c + Sex + Error(SampleID)
CDCP1	ENSG00000163814	Neurology	Q9H5V8	OID20940	Age_c	0.179451	0.00269796	0.0404985	Significant	-0.152706	-0.0603094	NPX ~ Mig * Age_c + NSS_17_c + ANO_c + Sex + Error(SampleID)
PPL	ENSG00000118898	Inflammation_II	O60437	OID30564	Age_c	0.172525	0.00270368	0.0404985	Significant	-0.298022	0.0430802	NPX ~ Mig * Age_c + NSS_17_c + ANO_c + Sex + Error(SampleID)
COL3A1	ENSG00000168542	Cardiometabolic_II	P02461	OID30379	Age_c	0.172923	0.00267009	0.0404985	Significant	-0.115107	-0.0361057	NPX ~ Mig * Age_c + NSS_17_c + ANO_c + Sex + Error(SampleID)
CSF2RB	ENSG00000100368	Inflammation_II	P32927	OID30553	Age_c	0.172707	0.00268824	0.0404985	Significant	-0.495523	-0.0349411	NPX ~ Mig * Age_c + NSS_17_c + ANO_c + Sex + Error(SampleID)
IL12B	ENSG00000113302	Inflammation	P29460	OID20666	Age_c	0.17546	0.00273953	0.0406104	Significant	-0.494832	-0.0500303	NPX ~ Mig * Age_c + NSS_17_c + ANO_c + Sex + Error(SampleID)
ADGRG2	ENSG00000173698	Cardiometabolic	Q8IZP9	OID20189	Age_c	0.182634	0.00273477	0.0406104	Significant	-0.25641	-0.0256874	NPX ~ Mig * Age_c + NSS_17_c + ANO_c + Sex + Error(SampleID)
AGER	ENSG00000204305	Inflammation	Q15109	OID20756	Mig	0.206803	0.000900163	0.0415381	Significant	-0.461727	-0.439053	NPX ~ Mig * Age_c + NSS_17_c + ANO_c + Sex + Error(SampleID)
MATN2	ENSG00000132561	Inflammation	O00339	OID20767	Age_c	0.171181	0.00282025	0.0415915	Significant	-0.23057	-0.017653	NPX ~ Mig * Age_c + NSS_17_c + ANO_c + Sex + Error(SampleID)
COL18A1	ENSG00000182871	Cardiometabolic	P39060	OID20332	Mig	0.205588	0.000924796	0.0419975	Significant	-0.182324	-0.189917	NPX ~ Mig * Age_c + NSS_17_c + ANO_c + Sex + Error(SampleID)
FLT4	ENSG00000037280	Oncology	P35916	OID21491	Mig	0.205483	0.000944387	0.0422171	Significant	-0.3734	-0.393562	NPX ~ Mig * Age_c + NSS_17_c + ANO_c + Sex + Error(SampleID)
CD28	ENSG00000178562	Oncology	P10747	OID21265	Mig	0.239972	0.000983747	0.042426	Significant	-0.554521	-0.624393	NPX ~ Mig * Age_c + NSS_17_c + ANO_c + Sex + Error(SampleID)
PTPRN2	ENSG00000155093	Neurology	Q92932	OID20912	Mig	0.21146	0.00102321	0.042426	Significant	-0.531735	-0.572379	NPX ~ Mig * Age_c + NSS_17_c + ANO_c + Sex + Error(SampleID)
CNTN2	ENSG00000184144	Oncology	Q02246	OID21426	Mig	0.212733	0.00098526	0.042426	Significant	-0.55322	-0.517985	NPX ~ Mig * Age_c + NSS_17_c + ANO_c + Sex + Error(SampleID)
FAM20A	ENSG00000108950	Cardiometabolic_II	Q96MK3	OID30348	Mig	0.209055	0.00100993	0.042426	Significant	-0.366238	-0.342963	NPX ~ Mig * Age_c + NSS_17_c + ANO_c + Sex + Error(SampleID)
NRCAM	ENSG00000091129	Cardiometabolic	Q92823	OID20229	Mig	0.208596	0.00102299	0.042426	Significant	-0.255919	-0.328914	NPX ~ Mig * Age_c + NSS_17_c + ANO_c + Sex + Error(SampleID)
NCR1	ENSG00000189430	Inflammation	O76036	OID20566	Mig	0.227581	0.00104744	0.0428102	Significant	-0.481197	-0.473109	NPX ~ Mig * Age_c + NSS_17_c + ANO_c + Sex + Error(SampleID)
VSTM2B	ENSG00000187135	Oncology_II	A6NLU5	OID31272	Age_c	0.176836	0.00292063	0.0428508	Significant	-0.29072	0.0867157	NPX ~ Mig * Age_c + NSS_17_c + ANO_c + Sex + Error(SampleID)
OMD	ENSG00000127083	Inflammation	Q99983	OID20725	Mig	0.198736	0.0010903	0.0439346	Significant	-0.289287	-0.375756	NPX ~ Mig * Age_c + NSS_17_c + ANO_c + Sex + Error(SampleID)
CA14	ENSG00000118298	Oncology	Q9ULX7	OID21401	Mig	0.203167	0.00111885	0.0444587	Significant	-0.360844	-0.310439	NPX ~ Mig * Age_c + NSS_17_c + ANO_c + Sex + Error(SampleID)
PTK7	ENSG00000112655	Neurology	Q13308	OID20880	Age_c	0.182515	0.0030648	0.0447367	Significant	-0.278652	-0.0351943	NPX ~ Mig * Age_c + NSS_17_c + ANO_c + Sex + Error(SampleID)
DPP4	ENSG00000197635	Cardiometabolic	P27487	OID20406	Mig	0.198685	0.00114523	0.0448837	Significant	-0.30572	-0.342838	NPX ~ Mig * Age_c + NSS_17_c + ANO_c + Sex + Error(SampleID)
PALM	ENSG00000099864	Oncology_II	O75781	OID31515	Age_c	0.16799	0.00311703	0.0452682	Significant	-0.485382	-0.0288538	NPX ~ Mig * Age_c + NSS_17_c + ANO_c + Sex + Error(SampleID)
PROK1	ENSG00000143125	Inflammation	P58294	OID20543	Age_c	0.181489	0.00315788	0.0456298	Significant	0.085985	0.0670286	NPX ~ Mig * Age_c + NSS_17_c + ANO_c + Sex + Error(SampleID)
TREML2	ENSG00000112195	Neurology	Q5T2D2	OID21120	Age_c	0.167326	0.00318256	0.0457552	Significant	-0.309151	-0.0289661	NPX ~ Mig * Age_c + NSS_17_c + ANO_c + Sex + Error(SampleID)
APOF	ENSG00000175336	Inflammation_II	Q13790	OID30701	Age_c	0.167042	0.00321097	0.045933	Significant	0.0526004	0.023834	NPX ~ Mig * Age_c + NSS_17_c + ANO_c + Sex + Error(SampleID)
CDH6	ENSG00000113361	Cardiometabolic	P55285	OID20157	Age_c	0.176143	0.00331703	0.047214	Significant	-0.261904	-0.0289018	NPX ~ Mig * Age_c + NSS_17_c + ANO_c + Sex + Error(SampleID)
CLEC11A	ENSG00000105472	Neurology	Q9Y240	OID21112	Age_c	0.165722	0.00334635	0.0473955	Significant	-0.171923	-0.0285517	NPX ~ Mig * Age_c + NSS_17_c + ANO_c + Sex + Error(SampleID)
HYAL1	ENSG00000114378	Cardiometabolic	Q12794	OID20357	Mig	0.196589	0.00123719	0.0478325	Significant	-0.172402	-0.197871	NPX ~ Mig * Age_c + NSS_17_c + ANO_c + Sex + Error(SampleID)
OTOA	ENSG00000155719	Neurology_II	Q7RTW8	OID30825	Mig:Age_c	0.21684	0.000654931	0.048045	Significant	-0.0561952	-0.0270423	NPX ~ Mig * Age_c + NSS_17_c + ANO_c + Sex + Error(SampleID)
CD7	ENSG00000173762	Inflammation_II	P09564	OID30543	Mig:Age_c	0.217207	0.000647128	0.048045	Significant	-0.1568	-0.0201933	NPX ~ Mig * Age_c + NSS_17_c + ANO_c + Sex + Error(SampleID)
AGR3	ENSG00000173467	Oncology	Q8TD06	OID21243	Mig:Age_c	0.237496	0.000685699	0.0481148	Significant	-0.291408	-0.0462499	NPX ~ Mig * Age_c + NSS_17_c + ANO_c + Sex + Error(SampleID)
NCAN	ENSG00000130287	Neurology	O14594	OID21055	Mig:Age_c	0.215261	0.000689517	0.0481148	Significant	-0.531588	-0.0305165	NPX ~ Mig * Age_c + NSS_17_c + ANO_c + Sex + Error(SampleID)
CDH4	ENSG00000179242	Neurology_II	P55283	OID30875	Age_c	0.164589	0.00346697	0.0481506	Significant	-0.373324	0.102283	NPX ~ Mig * Age_c + NSS_17_c + ANO_c + Sex + Error(SampleID)
RTBDN	ENSG00000132026	Oncology	Q9BSG5	OID21343	Age_c	0.174909	0.00344055	0.0481506	Significant	-0.47441	-0.052693	NPX ~ Mig * Age_c + NSS_17_c + ANO_c + Sex + Error(SampleID)
FKBP7	ENSG00000079150	Neurology	Q9Y680	OID20846	Age_c	0.178299	0.00346544	0.0481506	Significant	-0.0630898	-0.0401586	NPX ~ Mig * Age_c + NSS_17_c + ANO_c + Sex + Error(SampleID)
PLAU	ENSG00000122861	Neurology	P00749	OID21124	Age_c	0.164759	0.00344864	0.0481506	Significant	-0.160304	-0.0220015	NPX ~ Mig * Age_c + NSS_17_c + ANO_c + Sex + Error(SampleID)
CASP8	ENSG00000064012	Oncology	Q14790	OID21414	Age_c	0.167517	0.00349855	0.0483544	Significant	-0.140878	-0.072233	NPX ~ Mig * Age_c + NSS_17_c + ANO_c + Sex + Error(SampleID)
FGFR2	ENSG00000066468	Oncology	P21802	OID21478	Age_c	0.16404	0.00352698	0.0485129	Significant	-0.27399	-0.0223786	NPX ~ Mig * Age_c + NSS_17_c + ANO_c + Sex + Error(SampleID)
LTO1	ENSG00000149716	Inflammation	Q8WV07	OID20434	Age_c	0.166738	0.0035832	0.0488168	Significant	0.0395133	0.0552438	NPX ~ Mig * Age_c + NSS_17_c + ANO_c + Sex + Error(SampleID)
MAG	ENSG00000105695	Neurology_II	P20916	OID30967	Age_c	0.166752	0.00358169	0.0488168	Significant	-0.0833374	0.0350995	NPX ~ Mig * Age_c + NSS_17_c + ANO_c + Sex + Error(SampleID)
FGFBP1	ENSG00000137440	Oncology	Q14512	OID21507	Age_c	0.163209	0.00361964	0.0490796	Significant	-0.0910749	0.0233462	NPX ~ Mig * Age_c + NSS_17_c + ANO_c + Sex + Error(SampleID)
MSTN	ENSG00000138379	Cardiometabolic	O14793	OID20115	Age_c	0.176455	0.00365631	0.0491113	Significant	0.284767	0.0736063	NPX ~ Mig * Age_c + NSS_17_c + ANO_c + Sex + Error(SampleID)
WFDC1	ENSG00000103175	Oncology_II	Q9HC57	OID31366	Age_c	0.162888	0.00365619	0.0491113	Significant	-0.481246	0.0570619	NPX ~ Mig * Age_c + NSS_17_c + ANO_c + Sex + Error(SampleID)
PTPRZ1	ENSG00000106278	Cardiometabolic_II	P23471	OID30343	Mig	0.193314	0.00129301	0.0493241	Significant	-0.446341	-0.611921	NPX ~ Mig * Age_c + NSS_17_c + ANO_c + Sex + Error(SampleID)
TEX101	ENSG00000131126	Neurology_II	Q9BY14	OID30971	Sex	0.259729	0.000183891	0.0494159	Significant	-0.404729	0.654957	NPX ~ Mig * Age_c + NSS_17_c + ANO_c + Sex + Error(SampleID)
SERPINI2	ENSG00000114204	Oncology_II	O75830	OID31504	Sex	0.254067	0.000189995	0.0494159	Significant	-0.245015	-0.301582	NPX ~ Mig * Age_c + NSS_17_c + ANO_c + Sex + Error(SampleID)
NRP2	ENSG00000118257	Neurology	O60462	OID21081	Mig	0.193288	0.00132212	0.0497709	Significant	-0.277785	-0.37487	NPX ~ Mig * Age_c + NSS_17_c + ANO_c + Sex + Error(SampleID)
ING1	ENSG00000153487	Neurology	Q9UK53	OID20853	Age_c	0.17552	0.00375693	0.0501699	Significant	-0.193416	-0.0392839	NPX ~ Mig * Age_c + NSS_17_c + ANO_c + Sex + Error(SampleID)
CSPG4	ENSG00000173546	Cardiometabolic_II	Q6UVK1	OID30397	Age_c	0.161903	0.00377019	0.0501699	Significant	-0.337381	-0.029833	NPX ~ Mig * Age_c + NSS_17_c + ANO_c + Sex + Error(SampleID)
TTN	ENSG00000155657	Cardiometabolic_II	Q8WZ42	OID30108	Age_c	0.161311	0.00384046	0.0504329	Significant	-0.324055	0.11145	NPX ~ Mig * Age_c + NSS_17_c + ANO_c + Sex + Error(SampleID)
DCTN1	ENSG00000204843	Oncology	Q14203	OID21399	Age_c	0.164307	0.00386047	0.0504329	Significant	-0.123102	-0.0780722	NPX ~ Mig * Age_c + NSS_17_c + ANO_c + Sex + Error(SampleID)
MYBPC2	ENSG00000086967	Cardiometabolic_II	Q14324	OID30199	Age_c	0.161558	0.00381106	0.0504329	Significant	-0.364623	0.0736074	NPX ~ Mig * Age_c + NSS_17_c + ANO_c + Sex + Error(SampleID)
ITGB7	ENSG00000139626	Oncology	P26010	OID21393	Age_c	0.164421	0.00384702	0.0504329	Significant	-0.469181	-0.0366913	NPX ~ Mig * Age_c + NSS_17_c + ANO_c + Sex + Error(SampleID)
GLP1R	ENSG00000112164	Neurology_II	P43220	OID30809	Age_c	0.160655	0.00391982	0.0507449	Significant	-0.486206	0.0832171	NPX ~ Mig * Age_c + NSS_17_c + ANO_c + Sex + Error(SampleID)
SPINT1	ENSG00000166145	Neurology	O43278	OID21109	Age_c	0.160692	0.00391527	0.0507449	Significant	-0.227151	-0.018821	NPX ~ Mig * Age_c + NSS_17_c + ANO_c + Sex + Error(SampleID)
VASN	ENSG00000168140	Cardiometabolic	Q6EMK4	OID20345	Age_c	0.160498	0.00393907	0.0507644	Significant	-0.115921	-0.0200071	NPX ~ Mig * Age_c + NSS_17_c + ANO_c + Sex + Error(SampleID)
CR1	ENSG00000203710	Inflammation_II	P17927	OID30697	Age_c	0.160162	0.0039805	0.0510682	Significant	-0.0025207	-0.032712	NPX ~ Mig * Age_c + NSS_17_c + ANO_c + Sex + Error(SampleID)
GAGE2A	ENSG00000189064	Oncology_II	Q6NT46	OID31199	Mig:Age_c	0.211441	0.000780735	0.0512575	Significant	-0.127622	-0.0530387	NPX ~ Mig * Age_c + NSS_17_c + ANO_c + Sex + Error(SampleID)
[truncated: 16,797 more rows]

## Sheet: ST4_reversal
Assay	GeneID	Panel	Assay_Panel	OlinkID	UniProt	estimate_npc_vs_ctrl	estimate_npc_mig_vs_npc_no_mig	sig_npc_vs_ctrl	sig_npc_mig_vs_npc_no_mig	Adjusted_pval_npc_vs_ctrl	Adjusted_pval_npc_mig_vs_npc_no_mig	p.value_npc_vs_ctrl	p.value_npc_mig_vs_npc_no_mig	status	significant_in_both	reversal	rank_abs	reversal_sig_both	Threshold
[truncated: 2,861 more rows]

[truncated: 6 more sheets: ST5_Correlation, ST6_Overlapcorrelation, ST7_ANO, ST8_NSS17, ST9_Annotations, ST10_Brainspecific]
